# Supplementary material for: Preemptive optimization of a clinical antibody for broad neutralization of SARS-CoV-2 variants and robustness against viral escape
Source: Sci Adv. 2025 Mar 28;11(13):eadu0718. doi: 10.1126/sciadv.adu0718 (PMC11952088; doi:10.1126/sciadv.adu0718)
Supplement: Supplementary file 2 — Data S1 and S2 [file sciadv.adu0718_data_s1_and_s2.zip]

Archive with 2 entries (2 files):
- adu0718_data_s1.xlsx
- adu0718_data_s2.csv
