# Supplementary material for: Preemptive optimization of a clinical antibody for broad neutralization of SARS-CoV-2 variants and robustness against viral escape
Source: Sci Adv. 2025 Mar 28;11(13):eadu0718. doi: 10.1126/sciadv.adu0718 (PMC11952088; doi:10.1126/sciadv.adu0718)
Supplement: Supplementary file 2 — Data S1 and S2 [file sciadv.adu0718_data_s1_and_s2.zip › adu0718_data_s1.xlsx]

## Sheet: Sheet1
Pool name	Sequence
RBD-XBB-F1	GGAGGGTCGGCTAGCCATATGNNKATAACCAACTTATGCCCGTTTCATGAGGTATTCAACGCAACGACCTTCGCAAGCGTTTACGCTTGGAATCGTAAAAGAATAAGTAATTGCGTGGCTGACTATAGCGTCATATACAACTTCGCGCCCTTCTTCGCTTTCAAATGCTATGGTGTGAGCCCGACAAAGTTGAACGATCTTTGCTTCACAAATGTGTACGCCGACTCATTCG		Instructions for completing template:
RBD-XBB-F1	GGAGGGTCGGCTAGCCATATGAATNNKACCAACTTATGCCCGTTTCATGAGGTATTCAACGCAACGACCTTCGCAAGCGTTTACGCTTGGAATCGTAAAAGAATAAGTAATTGCGTGGCTGACTATAGCGTCATATACAACTTCGCGCCCTTCTTCGCTTTCAAATGCTATGGTGTGAGCCCGACAAAGTTGAACGATCTTTGCTTCACAAATGTGTACGCCGACTCATTCG		Use the 'Pool name' column to name your pools, helping to distinguish one from another. Be sure to use a different name for every pool so that you can include multiple pools in one file. Note: Only 5' Phos is available as a modification. Use the following convention to include this option in your sequences (replace blue sequence with your own): /5Phos/ATGAGTGAGA Oligonucleotides containing random…
RBD-XBB-F1	GGAGGGTCGGCTAGCCATATGAATATANNKAACTTATGCCCGTTTCATGAGGTATTCAACGCAACGACCTTCGCAAGCGTTTACGCTTGGAATCGTAAAAGAATAAGTAATTGCGTGGCTGACTATAGCGTCATATACAACTTCGCGCCCTTCTTCGCTTTCAAATGCTATGGTGTGAGCCCGACAAAGTTGAACGATCTTTGCTTCACAAATGTGTACGCCGACTCATTCG
RBD-XBB-F1	GGAGGGTCGGCTAGCCATATGAATATAACCNNKTTATGCCCGTTTCATGAGGTATTCAACGCAACGACCTTCGCAAGCGTTTACGCTTGGAATCGTAAAAGAATAAGTAATTGCGTGGCTGACTATAGCGTCATATACAACTTCGCGCCCTTCTTCGCTTTCAAATGCTATGGTGTGAGCCCGACAAAGTTGAACGATCTTTGCTTCACAAATGTGTACGCCGACTCATTCG
RBD-XBB-F1	GGAGGGTCGGCTAGCCATATGAATATAACCAACNNKTGCCCGTTTCATGAGGTATTCAACGCAACGACCTTCGCAAGCGTTTACGCTTGGAATCGTAAAAGAATAAGTAATTGCGTGGCTGACTATAGCGTCATATACAACTTCGCGCCCTTCTTCGCTTTCAAATGCTATGGTGTGAGCCCGACAAAGTTGAACGATCTTTGCTTCACAAATGTGTACGCCGACTCATTCG
RBD-XBB-F1	GGAGGGTCGGCTAGCCATATGAATATAACCAACTTANNKCCGTTTCATGAGGTATTCAACGCAACGACCTTCGCAAGCGTTTACGCTTGGAATCGTAAAAGAATAAGTAATTGCGTGGCTGACTATAGCGTCATATACAACTTCGCGCCCTTCTTCGCTTTCAAATGCTATGGTGTGAGCCCGACAAAGTTGAACGATCTTTGCTTCACAAATGTGTACGCCGACTCATTCG
RBD-XBB-F1	GGAGGGTCGGCTAGCCATATGAATATAACCAACTTATGCNNKTTTCATGAGGTATTCAACGCAACGACCTTCGCAAGCGTTTACGCTTGGAATCGTAAAAGAATAAGTAATTGCGTGGCTGACTATAGCGTCATATACAACTTCGCGCCCTTCTTCGCTTTCAAATGCTATGGTGTGAGCCCGACAAAGTTGAACGATCTTTGCTTCACAAATGTGTACGCCGACTCATTCG
RBD-XBB-F1	GGAGGGTCGGCTAGCCATATGAATATAACCAACTTATGCCCGNNKCATGAGGTATTCAACGCAACGACCTTCGCAAGCGTTTACGCTTGGAATCGTAAAAGAATAAGTAATTGCGTGGCTGACTATAGCGTCATATACAACTTCGCGCCCTTCTTCGCTTTCAAATGCTATGGTGTGAGCCCGACAAAGTTGAACGATCTTTGCTTCACAAATGTGTACGCCGACTCATTCG
RBD-XBB-F1	GGAGGGTCGGCTAGCCATATGAATATAACCAACTTATGCCCGTTTNNKGAGGTATTCAACGCAACGACCTTCGCAAGCGTTTACGCTTGGAATCGTAAAAGAATAAGTAATTGCGTGGCTGACTATAGCGTCATATACAACTTCGCGCCCTTCTTCGCTTTCAAATGCTATGGTGTGAGCCCGACAAAGTTGAACGATCTTTGCTTCACAAATGTGTACGCCGACTCATTCG
RBD-XBB-F1	GGAGGGTCGGCTAGCCATATGAATATAACCAACTTATGCCCGTTTCATNNKGTATTCAACGCAACGACCTTCGCAAGCGTTTACGCTTGGAATCGTAAAAGAATAAGTAATTGCGTGGCTGACTATAGCGTCATATACAACTTCGCGCCCTTCTTCGCTTTCAAATGCTATGGTGTGAGCCCGACAAAGTTGAACGATCTTTGCTTCACAAATGTGTACGCCGACTCATTCG
RBD-XBB-F1	GGAGGGTCGGCTAGCCATATGAATATAACCAACTTATGCCCGTTTCATGAGNNKTTCAACGCAACGACCTTCGCAAGCGTTTACGCTTGGAATCGTAAAAGAATAAGTAATTGCGTGGCTGACTATAGCGTCATATACAACTTCGCGCCCTTCTTCGCTTTCAAATGCTATGGTGTGAGCCCGACAAAGTTGAACGATCTTTGCTTCACAAATGTGTACGCCGACTCATTCG
RBD-XBB-F1	GGAGGGTCGGCTAGCCATATGAATATAACCAACTTATGCCCGTTTCATGAGGTANNKAACGCAACGACCTTCGCAAGCGTTTACGCTTGGAATCGTAAAAGAATAAGTAATTGCGTGGCTGACTATAGCGTCATATACAACTTCGCGCCCTTCTTCGCTTTCAAATGCTATGGTGTGAGCCCGACAAAGTTGAACGATCTTTGCTTCACAAATGTGTACGCCGACTCATTCG
RBD-XBB-F1	GGAGGGTCGGCTAGCCATATGAATATAACCAACTTATGCCCGTTTCATGAGGTATTCNNKGCAACGACCTTCGCAAGCGTTTACGCTTGGAATCGTAAAAGAATAAGTAATTGCGTGGCTGACTATAGCGTCATATACAACTTCGCGCCCTTCTTCGCTTTCAAATGCTATGGTGTGAGCCCGACAAAGTTGAACGATCTTTGCTTCACAAATGTGTACGCCGACTCATTCG
RBD-XBB-F1	GGAGGGTCGGCTAGCCATATGAATATAACCAACTTATGCCCGTTTCATGAGGTATTCAACNNKACGACCTTCGCAAGCGTTTACGCTTGGAATCGTAAAAGAATAAGTAATTGCGTGGCTGACTATAGCGTCATATACAACTTCGCGCCCTTCTTCGCTTTCAAATGCTATGGTGTGAGCCCGACAAAGTTGAACGATCTTTGCTTCACAAATGTGTACGCCGACTCATTCG
RBD-XBB-F1	GGAGGGTCGGCTAGCCATATGAATATAACCAACTTATGCCCGTTTCATGAGGTATTCAACGCANNKACCTTCGCAAGCGTTTACGCTTGGAATCGTAAAAGAATAAGTAATTGCGTGGCTGACTATAGCGTCATATACAACTTCGCGCCCTTCTTCGCTTTCAAATGCTATGGTGTGAGCCCGACAAAGTTGAACGATCTTTGCTTCACAAATGTGTACGCCGACTCATTCG
RBD-XBB-F1	GGAGGGTCGGCTAGCCATATGAATATAACCAACTTATGCCCGTTTCATGAGGTATTCAACGCAACGNNKTTCGCAAGCGTTTACGCTTGGAATCGTAAAAGAATAAGTAATTGCGTGGCTGACTATAGCGTCATATACAACTTCGCGCCCTTCTTCGCTTTCAAATGCTATGGTGTGAGCCCGACAAAGTTGAACGATCTTTGCTTCACAAATGTGTACGCCGACTCATTCG
RBD-XBB-F1	GGAGGGTCGGCTAGCCATATGAATATAACCAACTTATGCCCGTTTCATGAGGTATTCAACGCAACGACCNNKGCAAGCGTTTACGCTTGGAATCGTAAAAGAATAAGTAATTGCGTGGCTGACTATAGCGTCATATACAACTTCGCGCCCTTCTTCGCTTTCAAATGCTATGGTGTGAGCCCGACAAAGTTGAACGATCTTTGCTTCACAAATGTGTACGCCGACTCATTCG
RBD-XBB-F1	GGAGGGTCGGCTAGCCATATGAATATAACCAACTTATGCCCGTTTCATGAGGTATTCAACGCAACGACCTTCNNKAGCGTTTACGCTTGGAATCGTAAAAGAATAAGTAATTGCGTGGCTGACTATAGCGTCATATACAACTTCGCGCCCTTCTTCGCTTTCAAATGCTATGGTGTGAGCCCGACAAAGTTGAACGATCTTTGCTTCACAAATGTGTACGCCGACTCATTCG
RBD-XBB-F1	GGAGGGTCGGCTAGCCATATGAATATAACCAACTTATGCCCGTTTCATGAGGTATTCAACGCAACGACCTTCGCANNKGTTTACGCTTGGAATCGTAAAAGAATAAGTAATTGCGTGGCTGACTATAGCGTCATATACAACTTCGCGCCCTTCTTCGCTTTCAAATGCTATGGTGTGAGCCCGACAAAGTTGAACGATCTTTGCTTCACAAATGTGTACGCCGACTCATTCG
RBD-XBB-F1	GGAGGGTCGGCTAGCCATATGAATATAACCAACTTATGCCCGTTTCATGAGGTATTCAACGCAACGACCTTCGCAAGCNNKTACGCTTGGAATCGTAAAAGAATAAGTAATTGCGTGGCTGACTATAGCGTCATATACAACTTCGCGCCCTTCTTCGCTTTCAAATGCTATGGTGTGAGCCCGACAAAGTTGAACGATCTTTGCTTCACAAATGTGTACGCCGACTCATTCG		Table 1. Definition of mixed bases.
RBD-XBB-F1	GGAGGGTCGGCTAGCCATATGAATATAACCAACTTATGCCCGTTTCATGAGGTATTCAACGCAACGACCTTCGCAAGCGTTNNKGCTTGGAATCGTAAAAGAATAAGTAATTGCGTGGCTGACTATAGCGTCATATACAACTTCGCGCCCTTCTTCGCTTTCAAATGCTATGGTGTGAGCCCGACAAAGTTGAACGATCTTTGCTTCACAAATGTGTACGCCGACTCATTCG		Mixed bases required	Mixed-base code for DNA
RBD-XBB-F1	GGAGGGTCGGCTAGCCATATGAATATAACCAACTTATGCCCGTTTCATGAGGTATTCAACGCAACGACCTTCGCAAGCGTTTACNNKTGGAATCGTAAAAGAATAAGTAATTGCGTGGCTGACTATAGCGTCATATACAACTTCGCGCCCTTCTTCGCTTTCAAATGCTATGGTGTGAGCCCGACAAAGTTGAACGATCTTTGCTTCACAAATGTGTACGCCGACTCATTCG		G, T	K
RBD-XBB-F1	GGAGGGTCGGCTAGCCATATGAATATAACCAACTTATGCCCGTTTCATGAGGTATTCAACGCAACGACCTTCGCAAGCGTTTACGCTNNKAATCGTAAAAGAATAAGTAATTGCGTGGCTGACTATAGCGTCATATACAACTTCGCGCCCTTCTTCGCTTTCAAATGCTATGGTGTGAGCCCGACAAAGTTGAACGATCTTTGCTTCACAAATGTGTACGCCGACTCATTCG		A, C, G, T	N
RBD-XBB-F1	GGAGGGTCGGCTAGCCATATGAATATAACCAACTTATGCCCGTTTCATGAGGTATTCAACGCAACGACCTTCGCAAGCGTTTACGCTTGGNNKCGTAAAAGAATAAGTAATTGCGTGGCTGACTATAGCGTCATATACAACTTCGCGCCCTTCTTCGCTTTCAAATGCTATGGTGTGAGCCCGACAAAGTTGAACGATCTTTGCTTCACAAATGTGTACGCCGACTCATTCG
RBD-XBB-F1	GGAGGGTCGGCTAGCCATATGAATATAACCAACTTATGCCCGTTTCATGAGGTATTCAACGCAACGACCTTCGCAAGCGTTTACGCTTGGAATNNKAAAAGAATAAGTAATTGCGTGGCTGACTATAGCGTCATATACAACTTCGCGCCCTTCTTCGCTTTCAAATGCTATGGTGTGAGCCCGACAAAGTTGAACGATCTTTGCTTCACAAATGTGTACGCCGACTCATTCG
RBD-XBB-F1	GGAGGGTCGGCTAGCCATATGAATATAACCAACTTATGCCCGTTTCATGAGGTATTCAACGCAACGACCTTCGCAAGCGTTTACGCTTGGAATCGTNNKAGAATAAGTAATTGCGTGGCTGACTATAGCGTCATATACAACTTCGCGCCCTTCTTCGCTTTCAAATGCTATGGTGTGAGCCCGACAAAGTTGAACGATCTTTGCTTCACAAATGTGTACGCCGACTCATTCG
RBD-XBB-F1	GGAGGGTCGGCTAGCCATATGAATATAACCAACTTATGCCCGTTTCATGAGGTATTCAACGCAACGACCTTCGCAAGCGTTTACGCTTGGAATCGTAAANNKATAAGTAATTGCGTGGCTGACTATAGCGTCATATACAACTTCGCGCCCTTCTTCGCTTTCAAATGCTATGGTGTGAGCCCGACAAAGTTGAACGATCTTTGCTTCACAAATGTGTACGCCGACTCATTCG
RBD-XBB-F1	GGAGGGTCGGCTAGCCATATGAATATAACCAACTTATGCCCGTTTCATGAGGTATTCAACGCAACGACCTTCGCAAGCGTTTACGCTTGGAATCGTAAAAGANNKAGTAATTGCGTGGCTGACTATAGCGTCATATACAACTTCGCGCCCTTCTTCGCTTTCAAATGCTATGGTGTGAGCCCGACAAAGTTGAACGATCTTTGCTTCACAAATGTGTACGCCGACTCATTCG
RBD-XBB-F1	GGAGGGTCGGCTAGCCATATGAATATAACCAACTTATGCCCGTTTCATGAGGTATTCAACGCAACGACCTTCGCAAGCGTTTACGCTTGGAATCGTAAAAGAATANNKAATTGCGTGGCTGACTATAGCGTCATATACAACTTCGCGCCCTTCTTCGCTTTCAAATGCTATGGTGTGAGCCCGACAAAGTTGAACGATCTTTGCTTCACAAATGTGTACGCCGACTCATTCG
RBD-XBB-F1	GGAGGGTCGGCTAGCCATATGAATATAACCAACTTATGCCCGTTTCATGAGGTATTCAACGCAACGACCTTCGCAAGCGTTTACGCTTGGAATCGTAAAAGAATAAGTNNKTGCGTGGCTGACTATAGCGTCATATACAACTTCGCGCCCTTCTTCGCTTTCAAATGCTATGGTGTGAGCCCGACAAAGTTGAACGATCTTTGCTTCACAAATGTGTACGCCGACTCATTCG
RBD-XBB-F1	GGAGGGTCGGCTAGCCATATGAATATAACCAACTTATGCCCGTTTCATGAGGTATTCAACGCAACGACCTTCGCAAGCGTTTACGCTTGGAATCGTAAAAGAATAAGTAATNNKGTGGCTGACTATAGCGTCATATACAACTTCGCGCCCTTCTTCGCTTTCAAATGCTATGGTGTGAGCCCGACAAAGTTGAACGATCTTTGCTTCACAAATGTGTACGCCGACTCATTCG
RBD-XBB-F1	GGAGGGTCGGCTAGCCATATGAATATAACCAACTTATGCCCGTTTCATGAGGTATTCAACGCAACGACCTTCGCAAGCGTTTACGCTTGGAATCGTAAAAGAATAAGTAATTGCNNKGCTGACTATAGCGTCATATACAACTTCGCGCCCTTCTTCGCTTTCAAATGCTATGGTGTGAGCCCGACAAAGTTGAACGATCTTTGCTTCACAAATGTGTACGCCGACTCATTCG
RBD-XBB-F1	GGAGGGTCGGCTAGCCATATGAATATAACCAACTTATGCCCGTTTCATGAGGTATTCAACGCAACGACCTTCGCAAGCGTTTACGCTTGGAATCGTAAAAGAATAAGTAATTGCGTGNNKGACTATAGCGTCATATACAACTTCGCGCCCTTCTTCGCTTTCAAATGCTATGGTGTGAGCCCGACAAAGTTGAACGATCTTTGCTTCACAAATGTGTACGCCGACTCATTCG
RBD-XBB-F1	GGAGGGTCGGCTAGCCATATGAATATAACCAACTTATGCCCGTTTCATGAGGTATTCAACGCAACGACCTTCGCAAGCGTTTACGCTTGGAATCGTAAAAGAATAAGTAATTGCGTGGCTNNKTATAGCGTCATATACAACTTCGCGCCCTTCTTCGCTTTCAAATGCTATGGTGTGAGCCCGACAAAGTTGAACGATCTTTGCTTCACAAATGTGTACGCCGACTCATTCG
RBD-XBB-F1	GGAGGGTCGGCTAGCCATATGAATATAACCAACTTATGCCCGTTTCATGAGGTATTCAACGCAACGACCTTCGCAAGCGTTTACGCTTGGAATCGTAAAAGAATAAGTAATTGCGTGGCTGACNNKAGCGTCATATACAACTTCGCGCCCTTCTTCGCTTTCAAATGCTATGGTGTGAGCCCGACAAAGTTGAACGATCTTTGCTTCACAAATGTGTACGCCGACTCATTCG
RBD-XBB-F1	GGAGGGTCGGCTAGCCATATGAATATAACCAACTTATGCCCGTTTCATGAGGTATTCAACGCAACGACCTTCGCAAGCGTTTACGCTTGGAATCGTAAAAGAATAAGTAATTGCGTGGCTGACTATNNKGTCATATACAACTTCGCGCCCTTCTTCGCTTTCAAATGCTATGGTGTGAGCCCGACAAAGTTGAACGATCTTTGCTTCACAAATGTGTACGCCGACTCATTCG
RBD-XBB-F1	GGAGGGTCGGCTAGCCATATGAATATAACCAACTTATGCCCGTTTCATGAGGTATTCAACGCAACGACCTTCGCAAGCGTTTACGCTTGGAATCGTAAAAGAATAAGTAATTGCGTGGCTGACTATAGCNNKATATACAACTTCGCGCCCTTCTTCGCTTTCAAATGCTATGGTGTGAGCCCGACAAAGTTGAACGATCTTTGCTTCACAAATGTGTACGCCGACTCATTCG
RBD-XBB-F1	GGAGGGTCGGCTAGCCATATGAATATAACCAACTTATGCCCGTTTCATGAGGTATTCAACGCAACGACCTTCGCAAGCGTTTACGCTTGGAATCGTAAAAGAATAAGTAATTGCGTGGCTGACTATAGCGTCNNKTACAACTTCGCGCCCTTCTTCGCTTTCAAATGCTATGGTGTGAGCCCGACAAAGTTGAACGATCTTTGCTTCACAAATGTGTACGCCGACTCATTCG
RBD-XBB-F1	GGAGGGTCGGCTAGCCATATGAATATAACCAACTTATGCCCGTTTCATGAGGTATTCAACGCAACGACCTTCGCAAGCGTTTACGCTTGGAATCGTAAAAGAATAAGTAATTGCGTGGCTGACTATAGCGTCATANNKAACTTCGCGCCCTTCTTCGCTTTCAAATGCTATGGTGTGAGCCCGACAAAGTTGAACGATCTTTGCTTCACAAATGTGTACGCCGACTCATTCG
RBD-XBB-F1	GGAGGGTCGGCTAGCCATATGAATATAACCAACTTATGCCCGTTTCATGAGGTATTCAACGCAACGACCTTCGCAAGCGTTTACGCTTGGAATCGTAAAAGAATAAGTAATTGCGTGGCTGACTATAGCGTCATATACNNKTTCGCGCCCTTCTTCGCTTTCAAATGCTATGGTGTGAGCCCGACAAAGTTGAACGATCTTTGCTTCACAAATGTGTACGCCGACTCATTCG
RBD-XBB-F1	GGAGGGTCGGCTAGCCATATGAATATAACCAACTTATGCCCGTTTCATGAGGTATTCAACGCAACGACCTTCGCAAGCGTTTACGCTTGGAATCGTAAAAGAATAAGTAATTGCGTGGCTGACTATAGCGTCATATACAACNNKGCGCCCTTCTTCGCTTTCAAATGCTATGGTGTGAGCCCGACAAAGTTGAACGATCTTTGCTTCACAAATGTGTACGCCGACTCATTCG
RBD-XBB-F1	GGAGGGTCGGCTAGCCATATGAATATAACCAACTTATGCCCGTTTCATGAGGTATTCAACGCAACGACCTTCGCAAGCGTTTACGCTTGGAATCGTAAAAGAATAAGTAATTGCGTGGCTGACTATAGCGTCATATACAACTTCNNKCCCTTCTTCGCTTTCAAATGCTATGGTGTGAGCCCGACAAAGTTGAACGATCTTTGCTTCACAAATGTGTACGCCGACTCATTCG
RBD-XBB-F1	GGAGGGTCGGCTAGCCATATGAATATAACCAACTTATGCCCGTTTCATGAGGTATTCAACGCAACGACCTTCGCAAGCGTTTACGCTTGGAATCGTAAAAGAATAAGTAATTGCGTGGCTGACTATAGCGTCATATACAACTTCGCGNNKTTCTTCGCTTTCAAATGCTATGGTGTGAGCCCGACAAAGTTGAACGATCTTTGCTTCACAAATGTGTACGCCGACTCATTCG
RBD-XBB-F1	GGAGGGTCGGCTAGCCATATGAATATAACCAACTTATGCCCGTTTCATGAGGTATTCAACGCAACGACCTTCGCAAGCGTTTACGCTTGGAATCGTAAAAGAATAAGTAATTGCGTGGCTGACTATAGCGTCATATACAACTTCGCGCCCNNKTTCGCTTTCAAATGCTATGGTGTGAGCCCGACAAAGTTGAACGATCTTTGCTTCACAAATGTGTACGCCGACTCATTCG
RBD-XBB-F1	GGAGGGTCGGCTAGCCATATGAATATAACCAACTTATGCCCGTTTCATGAGGTATTCAACGCAACGACCTTCGCAAGCGTTTACGCTTGGAATCGTAAAAGAATAAGTAATTGCGTGGCTGACTATAGCGTCATATACAACTTCGCGCCCTTCNNKGCTTTCAAATGCTATGGTGTGAGCCCGACAAAGTTGAACGATCTTTGCTTCACAAATGTGTACGCCGACTCATTCG
RBD-XBB-F1	GGAGGGTCGGCTAGCCATATGAATATAACCAACTTATGCCCGTTTCATGAGGTATTCAACGCAACGACCTTCGCAAGCGTTTACGCTTGGAATCGTAAAAGAATAAGTAATTGCGTGGCTGACTATAGCGTCATATACAACTTCGCGCCCTTCTTCNNKTTCAAATGCTATGGTGTGAGCCCGACAAAGTTGAACGATCTTTGCTTCACAAATGTGTACGCCGACTCATTCG
RBD-XBB-F1	GGAGGGTCGGCTAGCCATATGAATATAACCAACTTATGCCCGTTTCATGAGGTATTCAACGCAACGACCTTCGCAAGCGTTTACGCTTGGAATCGTAAAAGAATAAGTAATTGCGTGGCTGACTATAGCGTCATATACAACTTCGCGCCCTTCTTCGCTNNKAAATGCTATGGTGTGAGCCCGACAAAGTTGAACGATCTTTGCTTCACAAATGTGTACGCCGACTCATTCG
RBD-XBB-F1	GGAGGGTCGGCTAGCCATATGAATATAACCAACTTATGCCCGTTTCATGAGGTATTCAACGCAACGACCTTCGCAAGCGTTTACGCTTGGAATCGTAAAAGAATAAGTAATTGCGTGGCTGACTATAGCGTCATATACAACTTCGCGCCCTTCTTCGCTTTCNNKTGCTATGGTGTGAGCCCGACAAAGTTGAACGATCTTTGCTTCACAAATGTGTACGCCGACTCATTCG
RBD-XBB-F1	GGAGGGTCGGCTAGCCATATGAATATAACCAACTTATGCCCGTTTCATGAGGTATTCAACGCAACGACCTTCGCAAGCGTTTACGCTTGGAATCGTAAAAGAATAAGTAATTGCGTGGCTGACTATAGCGTCATATACAACTTCGCGCCCTTCTTCGCTTTCAAANNKTATGGTGTGAGCCCGACAAAGTTGAACGATCTTTGCTTCACAAATGTGTACGCCGACTCATTCG
RBD-XBB-F1	GGAGGGTCGGCTAGCCATATGAATATAACCAACTTATGCCCGTTTCATGAGGTATTCAACGCAACGACCTTCGCAAGCGTTTACGCTTGGAATCGTAAAAGAATAAGTAATTGCGTGGCTGACTATAGCGTCATATACAACTTCGCGCCCTTCTTCGCTTTCAAATGCNNKGGTGTGAGCCCGACAAAGTTGAACGATCTTTGCTTCACAAATGTGTACGCCGACTCATTCG
RBD-XBB-F1	GGAGGGTCGGCTAGCCATATGAATATAACCAACTTATGCCCGTTTCATGAGGTATTCAACGCAACGACCTTCGCAAGCGTTTACGCTTGGAATCGTAAAAGAATAAGTAATTGCGTGGCTGACTATAGCGTCATATACAACTTCGCGCCCTTCTTCGCTTTCAAATGCTATNNKGTGAGCCCGACAAAGTTGAACGATCTTTGCTTCACAAATGTGTACGCCGACTCATTCG
RBD-XBB-F1	GGAGGGTCGGCTAGCCATATGAATATAACCAACTTATGCCCGTTTCATGAGGTATTCAACGCAACGACCTTCGCAAGCGTTTACGCTTGGAATCGTAAAAGAATAAGTAATTGCGTGGCTGACTATAGCGTCATATACAACTTCGCGCCCTTCTTCGCTTTCAAATGCTATGGTNNKAGCCCGACAAAGTTGAACGATCTTTGCTTCACAAATGTGTACGCCGACTCATTCG
RBD-XBB-F1	GGAGGGTCGGCTAGCCATATGAATATAACCAACTTATGCCCGTTTCATGAGGTATTCAACGCAACGACCTTCGCAAGCGTTTACGCTTGGAATCGTAAAAGAATAAGTAATTGCGTGGCTGACTATAGCGTCATATACAACTTCGCGCCCTTCTTCGCTTTCAAATGCTATGGTGTGNNKCCGACAAAGTTGAACGATCTTTGCTTCACAAATGTGTACGCCGACTCATTCG
RBD-XBB-F1	GGAGGGTCGGCTAGCCATATGAATATAACCAACTTATGCCCGTTTCATGAGGTATTCAACGCAACGACCTTCGCAAGCGTTTACGCTTGGAATCGTAAAAGAATAAGTAATTGCGTGGCTGACTATAGCGTCATATACAACTTCGCGCCCTTCTTCGCTTTCAAATGCTATGGTGTGAGCNNKACAAAGTTGAACGATCTTTGCTTCACAAATGTGTACGCCGACTCATTCG
RBD-XBB-F1	GGAGGGTCGGCTAGCCATATGAATATAACCAACTTATGCCCGTTTCATGAGGTATTCAACGCAACGACCTTCGCAAGCGTTTACGCTTGGAATCGTAAAAGAATAAGTAATTGCGTGGCTGACTATAGCGTCATATACAACTTCGCGCCCTTCTTCGCTTTCAAATGCTATGGTGTGAGCCCGNNKAAGTTGAACGATCTTTGCTTCACAAATGTGTACGCCGACTCATTCG
RBD-XBB-F1	GGAGGGTCGGCTAGCCATATGAATATAACCAACTTATGCCCGTTTCATGAGGTATTCAACGCAACGACCTTCGCAAGCGTTTACGCTTGGAATCGTAAAAGAATAAGTAATTGCGTGGCTGACTATAGCGTCATATACAACTTCGCGCCCTTCTTCGCTTTCAAATGCTATGGTGTGAGCCCGACANNKTTGAACGATCTTTGCTTCACAAATGTGTACGCCGACTCATTCG
RBD-XBB-F1	GGAGGGTCGGCTAGCCATATGAATATAACCAACTTATGCCCGTTTCATGAGGTATTCAACGCAACGACCTTCGCAAGCGTTTACGCTTGGAATCGTAAAAGAATAAGTAATTGCGTGGCTGACTATAGCGTCATATACAACTTCGCGCCCTTCTTCGCTTTCAAATGCTATGGTGTGAGCCCGACAAAGNNKAACGATCTTTGCTTCACAAATGTGTACGCCGACTCATTCG
RBD-XBB-F1	GGAGGGTCGGCTAGCCATATGAATATAACCAACTTATGCCCGTTTCATGAGGTATTCAACGCAACGACCTTCGCAAGCGTTTACGCTTGGAATCGTAAAAGAATAAGTAATTGCGTGGCTGACTATAGCGTCATATACAACTTCGCGCCCTTCTTCGCTTTCAAATGCTATGGTGTGAGCCCGACAAAGTTGNNKGATCTTTGCTTCACAAATGTGTACGCCGACTCATTCG
RBD-XBB-F1	GGAGGGTCGGCTAGCCATATGAATATAACCAACTTATGCCCGTTTCATGAGGTATTCAACGCAACGACCTTCGCAAGCGTTTACGCTTGGAATCGTAAAAGAATAAGTAATTGCGTGGCTGACTATAGCGTCATATACAACTTCGCGCCCTTCTTCGCTTTCAAATGCTATGGTGTGAGCCCGACAAAGTTGAACNNKCTTTGCTTCACAAATGTGTACGCCGACTCATTCG
RBD-XBB-F1	GGAGGGTCGGCTAGCCATATGAATATAACCAACTTATGCCCGTTTCATGAGGTATTCAACGCAACGACCTTCGCAAGCGTTTACGCTTGGAATCGTAAAAGAATAAGTAATTGCGTGGCTGACTATAGCGTCATATACAACTTCGCGCCCTTCTTCGCTTTCAAATGCTATGGTGTGAGCCCGACAAAGTTGAACGATNNKTGCTTCACAAATGTGTACGCCGACTCATTCG
RBD-XBB-F1	GGAGGGTCGGCTAGCCATATGAATATAACCAACTTATGCCCGTTTCATGAGGTATTCAACGCAACGACCTTCGCAAGCGTTTACGCTTGGAATCGTAAAAGAATAAGTAATTGCGTGGCTGACTATAGCGTCATATACAACTTCGCGCCCTTCTTCGCTTTCAAATGCTATGGTGTGAGCCCGACAAAGTTGAACGATCTTNNKTTCACAAATGTGTACGCCGACTCATTCG
RBD-XBB-F1	GGAGGGTCGGCTAGCCATATGAATATAACCAACTTATGCCCGTTTCATGAGGTATTCAACGCAACGACCTTCGCAAGCGTTTACGCTTGGAATCGTAAAAGAATAAGTAATTGCGTGGCTGACTATAGCGTCATATACAACTTCGCGCCCTTCTTCGCTTTCAAATGCTATGGTGTGAGCCCGACAAAGTTGAACGATCTTTGCNNKACAAATGTGTACGCCGACTCATTCG
RBD-XBB-F1	GGAGGGTCGGCTAGCCATATGAATATAACCAACTTATGCCCGTTTCATGAGGTATTCAACGCAACGACCTTCGCAAGCGTTTACGCTTGGAATCGTAAAAGAATAAGTAATTGCGTGGCTGACTATAGCGTCATATACAACTTCGCGCCCTTCTTCGCTTTCAAATGCTATGGTGTGAGCCCGACAAAGTTGAACGATCTTTGCTTCNNKAATGTGTACGCCGACTCATTCG
RBD-XBB-F1	GGAGGGTCGGCTAGCCATATGAATATAACCAACTTATGCCCGTTTCATGAGGTATTCAACGCAACGACCTTCGCAAGCGTTTACGCTTGGAATCGTAAAAGAATAAGTAATTGCGTGGCTGACTATAGCGTCATATACAACTTCGCGCCCTTCTTCGCTTTCAAATGCTATGGTGTGAGCCCGACAAAGTTGAACGATCTTTGCTTCACANNKGTGTACGCCGACTCATTCG
RBD-XBB-F2	GATCTTTGCTTCACANNKGTGTACGCCGACTCATTCGTCATTCGTGGTAATGAGGTATCCCAGATCGCCCCGGGCCAAACTGGGAATATTGCCGATTACAACTACAAGTTGCCAGACGATTTTACGGGATGCGTGATTGCTTGGAATAGTAATAAACTAGACTCTAAACCGAGTGGCAACTATAACTACCTATATAGATTGTTCAGGAAGTCTAAACTAAAACCTTTCGAAAGAGATATATCAACG
RBD-XBB-F2	GATCTTTGCTTCACAAATNNKTACGCCGACTCATTCGTCATTCGTGGTAATGAGGTATCCCAGATCGCCCCGGGCCAAACTGGGAATATTGCCGATTACAACTACAAGTTGCCAGACGATTTTACGGGATGCGTGATTGCTTGGAATAGTAATAAACTAGACTCTAAACCGAGTGGCAACTATAACTACCTATATAGATTGTTCAGGAAGTCTAAACTAAAACCTTTCGAAAGAGATATATCAACG
RBD-XBB-F2	GATCTTTGCTTCACAAATGTGNNKGCCGACTCATTCGTCATTCGTGGTAATGAGGTATCCCAGATCGCCCCGGGCCAAACTGGGAATATTGCCGATTACAACTACAAGTTGCCAGACGATTTTACGGGATGCGTGATTGCTTGGAATAGTAATAAACTAGACTCTAAACCGAGTGGCAACTATAACTACCTATATAGATTGTTCAGGAAGTCTAAACTAAAACCTTTCGAAAGAGATATATCAACG
RBD-XBB-F2	GATCTTTGCTTCACAAATGTGTACNNKGACTCATTCGTCATTCGTGGTAATGAGGTATCCCAGATCGCCCCGGGCCAAACTGGGAATATTGCCGATTACAACTACAAGTTGCCAGACGATTTTACGGGATGCGTGATTGCTTGGAATAGTAATAAACTAGACTCTAAACCGAGTGGCAACTATAACTACCTATATAGATTGTTCAGGAAGTCTAAACTAAAACCTTTCGAAAGAGATATATCAACG
RBD-XBB-F2	GATCTTTGCTTCACAAATGTGTACGCCNNKTCATTCGTCATTCGTGGTAATGAGGTATCCCAGATCGCCCCGGGCCAAACTGGGAATATTGCCGATTACAACTACAAGTTGCCAGACGATTTTACGGGATGCGTGATTGCTTGGAATAGTAATAAACTAGACTCTAAACCGAGTGGCAACTATAACTACCTATATAGATTGTTCAGGAAGTCTAAACTAAAACCTTTCGAAAGAGATATATCAACG
RBD-XBB-F2	GATCTTTGCTTCACAAATGTGTACGCCGACNNKTTCGTCATTCGTGGTAATGAGGTATCCCAGATCGCCCCGGGCCAAACTGGGAATATTGCCGATTACAACTACAAGTTGCCAGACGATTTTACGGGATGCGTGATTGCTTGGAATAGTAATAAACTAGACTCTAAACCGAGTGGCAACTATAACTACCTATATAGATTGTTCAGGAAGTCTAAACTAAAACCTTTCGAAAGAGATATATCAACG
RBD-XBB-F2	GATCTTTGCTTCACAAATGTGTACGCCGACTCANNKGTCATTCGTGGTAATGAGGTATCCCAGATCGCCCCGGGCCAAACTGGGAATATTGCCGATTACAACTACAAGTTGCCAGACGATTTTACGGGATGCGTGATTGCTTGGAATAGTAATAAACTAGACTCTAAACCGAGTGGCAACTATAACTACCTATATAGATTGTTCAGGAAGTCTAAACTAAAACCTTTCGAAAGAGATATATCAACG
RBD-XBB-F2	GATCTTTGCTTCACAAATGTGTACGCCGACTCATTCNNKATTCGTGGTAATGAGGTATCCCAGATCGCCCCGGGCCAAACTGGGAATATTGCCGATTACAACTACAAGTTGCCAGACGATTTTACGGGATGCGTGATTGCTTGGAATAGTAATAAACTAGACTCTAAACCGAGTGGCAACTATAACTACCTATATAGATTGTTCAGGAAGTCTAAACTAAAACCTTTCGAAAGAGATATATCAACG
RBD-XBB-F2	GATCTTTGCTTCACAAATGTGTACGCCGACTCATTCGTCNNKCGTGGTAATGAGGTATCCCAGATCGCCCCGGGCCAAACTGGGAATATTGCCGATTACAACTACAAGTTGCCAGACGATTTTACGGGATGCGTGATTGCTTGGAATAGTAATAAACTAGACTCTAAACCGAGTGGCAACTATAACTACCTATATAGATTGTTCAGGAAGTCTAAACTAAAACCTTTCGAAAGAGATATATCAACG
RBD-XBB-F2	GATCTTTGCTTCACAAATGTGTACGCCGACTCATTCGTCATTNNKGGTAATGAGGTATCCCAGATCGCCCCGGGCCAAACTGGGAATATTGCCGATTACAACTACAAGTTGCCAGACGATTTTACGGGATGCGTGATTGCTTGGAATAGTAATAAACTAGACTCTAAACCGAGTGGCAACTATAACTACCTATATAGATTGTTCAGGAAGTCTAAACTAAAACCTTTCGAAAGAGATATATCAACG
RBD-XBB-F2	GATCTTTGCTTCACAAATGTGTACGCCGACTCATTCGTCATTCGTNNKAATGAGGTATCCCAGATCGCCCCGGGCCAAACTGGGAATATTGCCGATTACAACTACAAGTTGCCAGACGATTTTACGGGATGCGTGATTGCTTGGAATAGTAATAAACTAGACTCTAAACCGAGTGGCAACTATAACTACCTATATAGATTGTTCAGGAAGTCTAAACTAAAACCTTTCGAAAGAGATATATCAACG
RBD-XBB-F2	GATCTTTGCTTCACAAATGTGTACGCCGACTCATTCGTCATTCGTGGTNNKGAGGTATCCCAGATCGCCCCGGGCCAAACTGGGAATATTGCCGATTACAACTACAAGTTGCCAGACGATTTTACGGGATGCGTGATTGCTTGGAATAGTAATAAACTAGACTCTAAACCGAGTGGCAACTATAACTACCTATATAGATTGTTCAGGAAGTCTAAACTAAAACCTTTCGAAAGAGATATATCAACG
RBD-XBB-F2	GATCTTTGCTTCACAAATGTGTACGCCGACTCATTCGTCATTCGTGGTAATNNKGTATCCCAGATCGCCCCGGGCCAAACTGGGAATATTGCCGATTACAACTACAAGTTGCCAGACGATTTTACGGGATGCGTGATTGCTTGGAATAGTAATAAACTAGACTCTAAACCGAGTGGCAACTATAACTACCTATATAGATTGTTCAGGAAGTCTAAACTAAAACCTTTCGAAAGAGATATATCAACG
RBD-XBB-F2	GATCTTTGCTTCACAAATGTGTACGCCGACTCATTCGTCATTCGTGGTAATGAGNNKTCCCAGATCGCCCCGGGCCAAACTGGGAATATTGCCGATTACAACTACAAGTTGCCAGACGATTTTACGGGATGCGTGATTGCTTGGAATAGTAATAAACTAGACTCTAAACCGAGTGGCAACTATAACTACCTATATAGATTGTTCAGGAAGTCTAAACTAAAACCTTTCGAAAGAGATATATCAACG
RBD-XBB-F2	GATCTTTGCTTCACAAATGTGTACGCCGACTCATTCGTCATTCGTGGTAATGAGGTANNKCAGATCGCCCCGGGCCAAACTGGGAATATTGCCGATTACAACTACAAGTTGCCAGACGATTTTACGGGATGCGTGATTGCTTGGAATAGTAATAAACTAGACTCTAAACCGAGTGGCAACTATAACTACCTATATAGATTGTTCAGGAAGTCTAAACTAAAACCTTTCGAAAGAGATATATCAACG
RBD-XBB-F2	GATCTTTGCTTCACAAATGTGTACGCCGACTCATTCGTCATTCGTGGTAATGAGGTATCCNNKATCGCCCCGGGCCAAACTGGGAATATTGCCGATTACAACTACAAGTTGCCAGACGATTTTACGGGATGCGTGATTGCTTGGAATAGTAATAAACTAGACTCTAAACCGAGTGGCAACTATAACTACCTATATAGATTGTTCAGGAAGTCTAAACTAAAACCTTTCGAAAGAGATATATCAACG
RBD-XBB-F2	GATCTTTGCTTCACAAATGTGTACGCCGACTCATTCGTCATTCGTGGTAATGAGGTATCCCAGNNKGCCCCGGGCCAAACTGGGAATATTGCCGATTACAACTACAAGTTGCCAGACGATTTTACGGGATGCGTGATTGCTTGGAATAGTAATAAACTAGACTCTAAACCGAGTGGCAACTATAACTACCTATATAGATTGTTCAGGAAGTCTAAACTAAAACCTTTCGAAAGAGATATATCAACG
RBD-XBB-F2	GATCTTTGCTTCACAAATGTGTACGCCGACTCATTCGTCATTCGTGGTAATGAGGTATCCCAGATCNNKCCGGGCCAAACTGGGAATATTGCCGATTACAACTACAAGTTGCCAGACGATTTTACGGGATGCGTGATTGCTTGGAATAGTAATAAACTAGACTCTAAACCGAGTGGCAACTATAACTACCTATATAGATTGTTCAGGAAGTCTAAACTAAAACCTTTCGAAAGAGATATATCAACG
RBD-XBB-F2	GATCTTTGCTTCACAAATGTGTACGCCGACTCATTCGTCATTCGTGGTAATGAGGTATCCCAGATCGCCNNKGGCCAAACTGGGAATATTGCCGATTACAACTACAAGTTGCCAGACGATTTTACGGGATGCGTGATTGCTTGGAATAGTAATAAACTAGACTCTAAACCGAGTGGCAACTATAACTACCTATATAGATTGTTCAGGAAGTCTAAACTAAAACCTTTCGAAAGAGATATATCAACG
RBD-XBB-F2	GATCTTTGCTTCACAAATGTGTACGCCGACTCATTCGTCATTCGTGGTAATGAGGTATCCCAGATCGCCCCGNNKCAAACTGGGAATATTGCCGATTACAACTACAAGTTGCCAGACGATTTTACGGGATGCGTGATTGCTTGGAATAGTAATAAACTAGACTCTAAACCGAGTGGCAACTATAACTACCTATATAGATTGTTCAGGAAGTCTAAACTAAAACCTTTCGAAAGAGATATATCAACG
RBD-XBB-F2	GATCTTTGCTTCACAAATGTGTACGCCGACTCATTCGTCATTCGTGGTAATGAGGTATCCCAGATCGCCCCGGGCNNKACTGGGAATATTGCCGATTACAACTACAAGTTGCCAGACGATTTTACGGGATGCGTGATTGCTTGGAATAGTAATAAACTAGACTCTAAACCGAGTGGCAACTATAACTACCTATATAGATTGTTCAGGAAGTCTAAACTAAAACCTTTCGAAAGAGATATATCAACG
RBD-XBB-F2	GATCTTTGCTTCACAAATGTGTACGCCGACTCATTCGTCATTCGTGGTAATGAGGTATCCCAGATCGCCCCGGGCCAANNKGGGAATATTGCCGATTACAACTACAAGTTGCCAGACGATTTTACGGGATGCGTGATTGCTTGGAATAGTAATAAACTAGACTCTAAACCGAGTGGCAACTATAACTACCTATATAGATTGTTCAGGAAGTCTAAACTAAAACCTTTCGAAAGAGATATATCAACG
RBD-XBB-F2	GATCTTTGCTTCACAAATGTGTACGCCGACTCATTCGTCATTCGTGGTAATGAGGTATCCCAGATCGCCCCGGGCCAAACTNNKAATATTGCCGATTACAACTACAAGTTGCCAGACGATTTTACGGGATGCGTGATTGCTTGGAATAGTAATAAACTAGACTCTAAACCGAGTGGCAACTATAACTACCTATATAGATTGTTCAGGAAGTCTAAACTAAAACCTTTCGAAAGAGATATATCAACG
RBD-XBB-F2	GATCTTTGCTTCACAAATGTGTACGCCGACTCATTCGTCATTCGTGGTAATGAGGTATCCCAGATCGCCCCGGGCCAAACTGGGNNKATTGCCGATTACAACTACAAGTTGCCAGACGATTTTACGGGATGCGTGATTGCTTGGAATAGTAATAAACTAGACTCTAAACCGAGTGGCAACTATAACTACCTATATAGATTGTTCAGGAAGTCTAAACTAAAACCTTTCGAAAGAGATATATCAACG
RBD-XBB-F2	GATCTTTGCTTCACAAATGTGTACGCCGACTCATTCGTCATTCGTGGTAATGAGGTATCCCAGATCGCCCCGGGCCAAACTGGGAATNNKGCCGATTACAACTACAAGTTGCCAGACGATTTTACGGGATGCGTGATTGCTTGGAATAGTAATAAACTAGACTCTAAACCGAGTGGCAACTATAACTACCTATATAGATTGTTCAGGAAGTCTAAACTAAAACCTTTCGAAAGAGATATATCAACG
RBD-XBB-F2	GATCTTTGCTTCACAAATGTGTACGCCGACTCATTCGTCATTCGTGGTAATGAGGTATCCCAGATCGCCCCGGGCCAAACTGGGAATATTNNKGATTACAACTACAAGTTGCCAGACGATTTTACGGGATGCGTGATTGCTTGGAATAGTAATAAACTAGACTCTAAACCGAGTGGCAACTATAACTACCTATATAGATTGTTCAGGAAGTCTAAACTAAAACCTTTCGAAAGAGATATATCAACG
RBD-XBB-F2	GATCTTTGCTTCACAAATGTGTACGCCGACTCATTCGTCATTCGTGGTAATGAGGTATCCCAGATCGCCCCGGGCCAAACTGGGAATATTGCCNNKTACAACTACAAGTTGCCAGACGATTTTACGGGATGCGTGATTGCTTGGAATAGTAATAAACTAGACTCTAAACCGAGTGGCAACTATAACTACCTATATAGATTGTTCAGGAAGTCTAAACTAAAACCTTTCGAAAGAGATATATCAACG
RBD-XBB-F2	GATCTTTGCTTCACAAATGTGTACGCCGACTCATTCGTCATTCGTGGTAATGAGGTATCCCAGATCGCCCCGGGCCAAACTGGGAATATTGCCGATNNKAACTACAAGTTGCCAGACGATTTTACGGGATGCGTGATTGCTTGGAATAGTAATAAACTAGACTCTAAACCGAGTGGCAACTATAACTACCTATATAGATTGTTCAGGAAGTCTAAACTAAAACCTTTCGAAAGAGATATATCAACG
RBD-XBB-F2	GATCTTTGCTTCACAAATGTGTACGCCGACTCATTCGTCATTCGTGGTAATGAGGTATCCCAGATCGCCCCGGGCCAAACTGGGAATATTGCCGATTACNNKTACAAGTTGCCAGACGATTTTACGGGATGCGTGATTGCTTGGAATAGTAATAAACTAGACTCTAAACCGAGTGGCAACTATAACTACCTATATAGATTGTTCAGGAAGTCTAAACTAAAACCTTTCGAAAGAGATATATCAACG
RBD-XBB-F2	GATCTTTGCTTCACAAATGTGTACGCCGACTCATTCGTCATTCGTGGTAATGAGGTATCCCAGATCGCCCCGGGCCAAACTGGGAATATTGCCGATTACAACNNKAAGTTGCCAGACGATTTTACGGGATGCGTGATTGCTTGGAATAGTAATAAACTAGACTCTAAACCGAGTGGCAACTATAACTACCTATATAGATTGTTCAGGAAGTCTAAACTAAAACCTTTCGAAAGAGATATATCAACG
RBD-XBB-F2	GATCTTTGCTTCACAAATGTGTACGCCGACTCATTCGTCATTCGTGGTAATGAGGTATCCCAGATCGCCCCGGGCCAAACTGGGAATATTGCCGATTACAACTACNNKTTGCCAGACGATTTTACGGGATGCGTGATTGCTTGGAATAGTAATAAACTAGACTCTAAACCGAGTGGCAACTATAACTACCTATATAGATTGTTCAGGAAGTCTAAACTAAAACCTTTCGAAAGAGATATATCAACG
RBD-XBB-F2	GATCTTTGCTTCACAAATGTGTACGCCGACTCATTCGTCATTCGTGGTAATGAGGTATCCCAGATCGCCCCGGGCCAAACTGGGAATATTGCCGATTACAACTACAAGNNKCCAGACGATTTTACGGGATGCGTGATTGCTTGGAATAGTAATAAACTAGACTCTAAACCGAGTGGCAACTATAACTACCTATATAGATTGTTCAGGAAGTCTAAACTAAAACCTTTCGAAAGAGATATATCAACG
RBD-XBB-F2	GATCTTTGCTTCACAAATGTGTACGCCGACTCATTCGTCATTCGTGGTAATGAGGTATCCCAGATCGCCCCGGGCCAAACTGGGAATATTGCCGATTACAACTACAAGTTGNNKGACGATTTTACGGGATGCGTGATTGCTTGGAATAGTAATAAACTAGACTCTAAACCGAGTGGCAACTATAACTACCTATATAGATTGTTCAGGAAGTCTAAACTAAAACCTTTCGAAAGAGATATATCAACG
RBD-XBB-F2	GATCTTTGCTTCACAAATGTGTACGCCGACTCATTCGTCATTCGTGGTAATGAGGTATCCCAGATCGCCCCGGGCCAAACTGGGAATATTGCCGATTACAACTACAAGTTGCCANNKGATTTTACGGGATGCGTGATTGCTTGGAATAGTAATAAACTAGACTCTAAACCGAGTGGCAACTATAACTACCTATATAGATTGTTCAGGAAGTCTAAACTAAAACCTTTCGAAAGAGATATATCAACG
RBD-XBB-F2	GATCTTTGCTTCACAAATGTGTACGCCGACTCATTCGTCATTCGTGGTAATGAGGTATCCCAGATCGCCCCGGGCCAAACTGGGAATATTGCCGATTACAACTACAAGTTGCCAGACNNKTTTACGGGATGCGTGATTGCTTGGAATAGTAATAAACTAGACTCTAAACCGAGTGGCAACTATAACTACCTATATAGATTGTTCAGGAAGTCTAAACTAAAACCTTTCGAAAGAGATATATCAACG
RBD-XBB-F2	GATCTTTGCTTCACAAATGTGTACGCCGACTCATTCGTCATTCGTGGTAATGAGGTATCCCAGATCGCCCCGGGCCAAACTGGGAATATTGCCGATTACAACTACAAGTTGCCAGACGATNNKACGGGATGCGTGATTGCTTGGAATAGTAATAAACTAGACTCTAAACCGAGTGGCAACTATAACTACCTATATAGATTGTTCAGGAAGTCTAAACTAAAACCTTTCGAAAGAGATATATCAACG
RBD-XBB-F2	GATCTTTGCTTCACAAATGTGTACGCCGACTCATTCGTCATTCGTGGTAATGAGGTATCCCAGATCGCCCCGGGCCAAACTGGGAATATTGCCGATTACAACTACAAGTTGCCAGACGATTTTNNKGGATGCGTGATTGCTTGGAATAGTAATAAACTAGACTCTAAACCGAGTGGCAACTATAACTACCTATATAGATTGTTCAGGAAGTCTAAACTAAAACCTTTCGAAAGAGATATATCAACG
RBD-XBB-F2	GATCTTTGCTTCACAAATGTGTACGCCGACTCATTCGTCATTCGTGGTAATGAGGTATCCCAGATCGCCCCGGGCCAAACTGGGAATATTGCCGATTACAACTACAAGTTGCCAGACGATTTTACGNNKTGCGTGATTGCTTGGAATAGTAATAAACTAGACTCTAAACCGAGTGGCAACTATAACTACCTATATAGATTGTTCAGGAAGTCTAAACTAAAACCTTTCGAAAGAGATATATCAACG
RBD-XBB-F2	GATCTTTGCTTCACAAATGTGTACGCCGACTCATTCGTCATTCGTGGTAATGAGGTATCCCAGATCGCCCCGGGCCAAACTGGGAATATTGCCGATTACAACTACAAGTTGCCAGACGATTTTACGGGANNKGTGATTGCTTGGAATAGTAATAAACTAGACTCTAAACCGAGTGGCAACTATAACTACCTATATAGATTGTTCAGGAAGTCTAAACTAAAACCTTTCGAAAGAGATATATCAACG
RBD-XBB-F2	GATCTTTGCTTCACAAATGTGTACGCCGACTCATTCGTCATTCGTGGTAATGAGGTATCCCAGATCGCCCCGGGCCAAACTGGGAATATTGCCGATTACAACTACAAGTTGCCAGACGATTTTACGGGATGCNNKATTGCTTGGAATAGTAATAAACTAGACTCTAAACCGAGTGGCAACTATAACTACCTATATAGATTGTTCAGGAAGTCTAAACTAAAACCTTTCGAAAGAGATATATCAACG
RBD-XBB-F2	GATCTTTGCTTCACAAATGTGTACGCCGACTCATTCGTCATTCGTGGTAATGAGGTATCCCAGATCGCCCCGGGCCAAACTGGGAATATTGCCGATTACAACTACAAGTTGCCAGACGATTTTACGGGATGCGTGNNKGCTTGGAATAGTAATAAACTAGACTCTAAACCGAGTGGCAACTATAACTACCTATATAGATTGTTCAGGAAGTCTAAACTAAAACCTTTCGAAAGAGATATATCAACG
RBD-XBB-F2	GATCTTTGCTTCACAAATGTGTACGCCGACTCATTCGTCATTCGTGGTAATGAGGTATCCCAGATCGCCCCGGGCCAAACTGGGAATATTGCCGATTACAACTACAAGTTGCCAGACGATTTTACGGGATGCGTGATTNNKTGGAATAGTAATAAACTAGACTCTAAACCGAGTGGCAACTATAACTACCTATATAGATTGTTCAGGAAGTCTAAACTAAAACCTTTCGAAAGAGATATATCAACG
RBD-XBB-F2	GATCTTTGCTTCACAAATGTGTACGCCGACTCATTCGTCATTCGTGGTAATGAGGTATCCCAGATCGCCCCGGGCCAAACTGGGAATATTGCCGATTACAACTACAAGTTGCCAGACGATTTTACGGGATGCGTGATTGCTNNKAATAGTAATAAACTAGACTCTAAACCGAGTGGCAACTATAACTACCTATATAGATTGTTCAGGAAGTCTAAACTAAAACCTTTCGAAAGAGATATATCAACG
RBD-XBB-F2	GATCTTTGCTTCACAAATGTGTACGCCGACTCATTCGTCATTCGTGGTAATGAGGTATCCCAGATCGCCCCGGGCCAAACTGGGAATATTGCCGATTACAACTACAAGTTGCCAGACGATTTTACGGGATGCGTGATTGCTTGGNNKAGTAATAAACTAGACTCTAAACCGAGTGGCAACTATAACTACCTATATAGATTGTTCAGGAAGTCTAAACTAAAACCTTTCGAAAGAGATATATCAACG
RBD-XBB-F2	GATCTTTGCTTCACAAATGTGTACGCCGACTCATTCGTCATTCGTGGTAATGAGGTATCCCAGATCGCCCCGGGCCAAACTGGGAATATTGCCGATTACAACTACAAGTTGCCAGACGATTTTACGGGATGCGTGATTGCTTGGAATNNKAATAAACTAGACTCTAAACCGAGTGGCAACTATAACTACCTATATAGATTGTTCAGGAAGTCTAAACTAAAACCTTTCGAAAGAGATATATCAACG
RBD-XBB-F2	GATCTTTGCTTCACAAATGTGTACGCCGACTCATTCGTCATTCGTGGTAATGAGGTATCCCAGATCGCCCCGGGCCAAACTGGGAATATTGCCGATTACAACTACAAGTTGCCAGACGATTTTACGGGATGCGTGATTGCTTGGAATAGTNNKAAACTAGACTCTAAACCGAGTGGCAACTATAACTACCTATATAGATTGTTCAGGAAGTCTAAACTAAAACCTTTCGAAAGAGATATATCAACG
RBD-XBB-F2	GATCTTTGCTTCACAAATGTGTACGCCGACTCATTCGTCATTCGTGGTAATGAGGTATCCCAGATCGCCCCGGGCCAAACTGGGAATATTGCCGATTACAACTACAAGTTGCCAGACGATTTTACGGGATGCGTGATTGCTTGGAATAGTAATNNKCTAGACTCTAAACCGAGTGGCAACTATAACTACCTATATAGATTGTTCAGGAAGTCTAAACTAAAACCTTTCGAAAGAGATATATCAACG
RBD-XBB-F2	GATCTTTGCTTCACAAATGTGTACGCCGACTCATTCGTCATTCGTGGTAATGAGGTATCCCAGATCGCCCCGGGCCAAACTGGGAATATTGCCGATTACAACTACAAGTTGCCAGACGATTTTACGGGATGCGTGATTGCTTGGAATAGTAATAAANNKGACTCTAAACCGAGTGGCAACTATAACTACCTATATAGATTGTTCAGGAAGTCTAAACTAAAACCTTTCGAAAGAGATATATCAACG
RBD-XBB-F2	GATCTTTGCTTCACAAATGTGTACGCCGACTCATTCGTCATTCGTGGTAATGAGGTATCCCAGATCGCCCCGGGCCAAACTGGGAATATTGCCGATTACAACTACAAGTTGCCAGACGATTTTACGGGATGCGTGATTGCTTGGAATAGTAATAAACTANNKTCTAAACCGAGTGGCAACTATAACTACCTATATAGATTGTTCAGGAAGTCTAAACTAAAACCTTTCGAAAGAGATATATCAACG
RBD-XBB-F2	GATCTTTGCTTCACAAATGTGTACGCCGACTCATTCGTCATTCGTGGTAATGAGGTATCCCAGATCGCCCCGGGCCAAACTGGGAATATTGCCGATTACAACTACAAGTTGCCAGACGATTTTACGGGATGCGTGATTGCTTGGAATAGTAATAAACTAGACNNKAAACCGAGTGGCAACTATAACTACCTATATAGATTGTTCAGGAAGTCTAAACTAAAACCTTTCGAAAGAGATATATCAACG
RBD-XBB-F2	GATCTTTGCTTCACAAATGTGTACGCCGACTCATTCGTCATTCGTGGTAATGAGGTATCCCAGATCGCCCCGGGCCAAACTGGGAATATTGCCGATTACAACTACAAGTTGCCAGACGATTTTACGGGATGCGTGATTGCTTGGAATAGTAATAAACTAGACTCTNNKCCGAGTGGCAACTATAACTACCTATATAGATTGTTCAGGAAGTCTAAACTAAAACCTTTCGAAAGAGATATATCAACG
RBD-XBB-F2	GATCTTTGCTTCACAAATGTGTACGCCGACTCATTCGTCATTCGTGGTAATGAGGTATCCCAGATCGCCCCGGGCCAAACTGGGAATATTGCCGATTACAACTACAAGTTGCCAGACGATTTTACGGGATGCGTGATTGCTTGGAATAGTAATAAACTAGACTCTAAANNKAGTGGCAACTATAACTACCTATATAGATTGTTCAGGAAGTCTAAACTAAAACCTTTCGAAAGAGATATATCAACG
RBD-XBB-F2	GATCTTTGCTTCACAAATGTGTACGCCGACTCATTCGTCATTCGTGGTAATGAGGTATCCCAGATCGCCCCGGGCCAAACTGGGAATATTGCCGATTACAACTACAAGTTGCCAGACGATTTTACGGGATGCGTGATTGCTTGGAATAGTAATAAACTAGACTCTAAACCGNNKGGCAACTATAACTACCTATATAGATTGTTCAGGAAGTCTAAACTAAAACCTTTCGAAAGAGATATATCAACG
RBD-XBB-F2	GATCTTTGCTTCACAAATGTGTACGCCGACTCATTCGTCATTCGTGGTAATGAGGTATCCCAGATCGCCCCGGGCCAAACTGGGAATATTGCCGATTACAACTACAAGTTGCCAGACGATTTTACGGGATGCGTGATTGCTTGGAATAGTAATAAACTAGACTCTAAACCGAGTNNKAACTATAACTACCTATATAGATTGTTCAGGAAGTCTAAACTAAAACCTTTCGAAAGAGATATATCAACG
RBD-XBB-F2	GATCTTTGCTTCACAAATGTGTACGCCGACTCATTCGTCATTCGTGGTAATGAGGTATCCCAGATCGCCCCGGGCCAAACTGGGAATATTGCCGATTACAACTACAAGTTGCCAGACGATTTTACGGGATGCGTGATTGCTTGGAATAGTAATAAACTAGACTCTAAACCGAGTGGCNNKTATAACTACCTATATAGATTGTTCAGGAAGTCTAAACTAAAACCTTTCGAAAGAGATATATCAACG
RBD-XBB-F2	GATCTTTGCTTCACAAATGTGTACGCCGACTCATTCGTCATTCGTGGTAATGAGGTATCCCAGATCGCCCCGGGCCAAACTGGGAATATTGCCGATTACAACTACAAGTTGCCAGACGATTTTACGGGATGCGTGATTGCTTGGAATAGTAATAAACTAGACTCTAAACCGAGTGGCAACNNKAACTACCTATATAGATTGTTCAGGAAGTCTAAACTAAAACCTTTCGAAAGAGATATATCAACG
RBD-XBB-F2	GATCTTTGCTTCACAAATGTGTACGCCGACTCATTCGTCATTCGTGGTAATGAGGTATCCCAGATCGCCCCGGGCCAAACTGGGAATATTGCCGATTACAACTACAAGTTGCCAGACGATTTTACGGGATGCGTGATTGCTTGGAATAGTAATAAACTAGACTCTAAACCGAGTGGCAACTATNNKTACCTATATAGATTGTTCAGGAAGTCTAAACTAAAACCTTTCGAAAGAGATATATCAACG
RBD-XBB-F2	GATCTTTGCTTCACAAATGTGTACGCCGACTCATTCGTCATTCGTGGTAATGAGGTATCCCAGATCGCCCCGGGCCAAACTGGGAATATTGCCGATTACAACTACAAGTTGCCAGACGATTTTACGGGATGCGTGATTGCTTGGAATAGTAATAAACTAGACTCTAAACCGAGTGGCAACTATAACNNKCTATATAGATTGTTCAGGAAGTCTAAACTAAAACCTTTCGAAAGAGATATATCAACG
RBD-XBB-F2	GATCTTTGCTTCACAAATGTGTACGCCGACTCATTCGTCATTCGTGGTAATGAGGTATCCCAGATCGCCCCGGGCCAAACTGGGAATATTGCCGATTACAACTACAAGTTGCCAGACGATTTTACGGGATGCGTGATTGCTTGGAATAGTAATAAACTAGACTCTAAACCGAGTGGCAACTATAACTACNNKTATAGATTGTTCAGGAAGTCTAAACTAAAACCTTTCGAAAGAGATATATCAACG
RBD-XBB-F2	GATCTTTGCTTCACAAATGTGTACGCCGACTCATTCGTCATTCGTGGTAATGAGGTATCCCAGATCGCCCCGGGCCAAACTGGGAATATTGCCGATTACAACTACAAGTTGCCAGACGATTTTACGGGATGCGTGATTGCTTGGAATAGTAATAAACTAGACTCTAAACCGAGTGGCAACTATAACTACCTANNKAGATTGTTCAGGAAGTCTAAACTAAAACCTTTCGAAAGAGATATATCAACG
RBD-XBB-F2	GATCTTTGCTTCACAAATGTGTACGCCGACTCATTCGTCATTCGTGGTAATGAGGTATCCCAGATCGCCCCGGGCCAAACTGGGAATATTGCCGATTACAACTACAAGTTGCCAGACGATTTTACGGGATGCGTGATTGCTTGGAATAGTAATAAACTAGACTCTAAACCGAGTGGCAACTATAACTACCTATATNNKTTGTTCAGGAAGTCTAAACTAAAACCTTTCGAAAGAGATATATCAACG
RBD-XBB-F2	GATCTTTGCTTCACAAATGTGTACGCCGACTCATTCGTCATTCGTGGTAATGAGGTATCCCAGATCGCCCCGGGCCAAACTGGGAATATTGCCGATTACAACTACAAGTTGCCAGACGATTTTACGGGATGCGTGATTGCTTGGAATAGTAATAAACTAGACTCTAAACCGAGTGGCAACTATAACTACCTATATAGANNKTTCAGGAAGTCTAAACTAAAACCTTTCGAAAGAGATATATCAACG
RBD-XBB-F2	GATCTTTGCTTCACAAATGTGTACGCCGACTCATTCGTCATTCGTGGTAATGAGGTATCCCAGATCGCCCCGGGCCAAACTGGGAATATTGCCGATTACAACTACAAGTTGCCAGACGATTTTACGGGATGCGTGATTGCTTGGAATAGTAATAAACTAGACTCTAAACCGAGTGGCAACTATAACTACCTATATAGATTGNNKAGGAAGTCTAAACTAAAACCTTTCGAAAGAGATATATCAACG
RBD-XBB-F2	GATCTTTGCTTCACAAATGTGTACGCCGACTCATTCGTCATTCGTGGTAATGAGGTATCCCAGATCGCCCCGGGCCAAACTGGGAATATTGCCGATTACAACTACAAGTTGCCAGACGATTTTACGGGATGCGTGATTGCTTGGAATAGTAATAAACTAGACTCTAAACCGAGTGGCAACTATAACTACCTATATAGATTGTTCNNKAAGTCTAAACTAAAACCTTTCGAAAGAGATATATCAACG
RBD-XBB-F2	GATCTTTGCTTCACAAATGTGTACGCCGACTCATTCGTCATTCGTGGTAATGAGGTATCCCAGATCGCCCCGGGCCAAACTGGGAATATTGCCGATTACAACTACAAGTTGCCAGACGATTTTACGGGATGCGTGATTGCTTGGAATAGTAATAAACTAGACTCTAAACCGAGTGGCAACTATAACTACCTATATAGATTGTTCAGGNNKTCTAAACTAAAACCTTTCGAAAGAGATATATCAACG
RBD-XBB-F2	GATCTTTGCTTCACAAATGTGTACGCCGACTCATTCGTCATTCGTGGTAATGAGGTATCCCAGATCGCCCCGGGCCAAACTGGGAATATTGCCGATTACAACTACAAGTTGCCAGACGATTTTACGGGATGCGTGATTGCTTGGAATAGTAATAAACTAGACTCTAAACCGAGTGGCAACTATAACTACCTATATAGATTGTTCAGGAAGNNKAAACTAAAACCTTTCGAAAGAGATATATCAACG
RBD-XBB-F2	GATCTTTGCTTCACAAATGTGTACGCCGACTCATTCGTCATTCGTGGTAATGAGGTATCCCAGATCGCCCCGGGCCAAACTGGGAATATTGCCGATTACAACTACAAGTTGCCAGACGATTTTACGGGATGCGTGATTGCTTGGAATAGTAATAAACTAGACTCTAAACCGAGTGGCAACTATAACTACCTATATAGATTGTTCAGGAAGTCTNNKCTAAAACCTTTCGAAAGAGATATATCAACG
RBD-XBB-F2	GATCTTTGCTTCACAAATGTGTACGCCGACTCATTCGTCATTCGTGGTAATGAGGTATCCCAGATCGCCCCGGGCCAAACTGGGAATATTGCCGATTACAACTACAAGTTGCCAGACGATTTTACGGGATGCGTGATTGCTTGGAATAGTAATAAACTAGACTCTAAACCGAGTGGCAACTATAACTACCTATATAGATTGTTCAGGAAGTCTAAANNKAAACCTTTCGAAAGAGATATATCAACG
RBD-XBB-F2	GATCTTTGCTTCACAAATGTGTACGCCGACTCATTCGTCATTCGTGGTAATGAGGTATCCCAGATCGCCCCGGGCCAAACTGGGAATATTGCCGATTACAACTACAAGTTGCCAGACGATTTTACGGGATGCGTGATTGCTTGGAATAGTAATAAACTAGACTCTAAACCGAGTGGCAACTATAACTACCTATATAGATTGTTCAGGAAGTCTAAACTANNKCCTTTCGAAAGAGATATATCAACG
RBD-XBB-F2	GATCTTTGCTTCACAAATGTGTACGCCGACTCATTCGTCATTCGTGGTAATGAGGTATCCCAGATCGCCCCGGGCCAAACTGGGAATATTGCCGATTACAACTACAAGTTGCCAGACGATTTTACGGGATGCGTGATTGCTTGGAATAGTAATAAACTAGACTCTAAACCGAGTGGCAACTATAACTACCTATATAGATTGTTCAGGAAGTCTAAACTAAAANNKTTCGAAAGAGATATATCAACG
RBD-XBB-F2	GATCTTTGCTTCACAAATGTGTACGCCGACTCATTCGTCATTCGTGGTAATGAGGTATCCCAGATCGCCCCGGGCCAAACTGGGAATATTGCCGATTACAACTACAAGTTGCCAGACGATTTTACGGGATGCGTGATTGCTTGGAATAGTAATAAACTAGACTCTAAACCGAGTGGCAACTATAACTACCTATATAGATTGTTCAGGAAGTCTAAACTAAAACCTNNKGAAAGAGATATATCAACG
RBD-XBB-F3	TCTAAACTAAAACCTTTCNNKAGAGATATATCAACGGAGATATACCAAGCCGGTAACAAACCATGTAATGGCGTTGCAGGTCCGAATTGCTACTCCCCCTTGCAGTCTTACGGATTTAGACCGACCTACGGTGTAGGACACCAACCTTATAGGGTCGTGGTACTGAGTTTCGAGCTGTTGCACGCACCCGCAACCGTATGTGGCCCGAAGAAATCAACCctcgaggggggcggttccgaacaa
RBD-XBB-F3	TCTAAACTAAAACCTTTCGAANNKGATATATCAACGGAGATATACCAAGCCGGTAACAAACCATGTAATGGCGTTGCAGGTCCGAATTGCTACTCCCCCTTGCAGTCTTACGGATTTAGACCGACCTACGGTGTAGGACACCAACCTTATAGGGTCGTGGTACTGAGTTTCGAGCTGTTGCACGCACCCGCAACCGTATGTGGCCCGAAGAAATCAACCctcgaggggggcggttccgaacaa
RBD-XBB-F3	TCTAAACTAAAACCTTTCGAAAGANNKATATCAACGGAGATATACCAAGCCGGTAACAAACCATGTAATGGCGTTGCAGGTCCGAATTGCTACTCCCCCTTGCAGTCTTACGGATTTAGACCGACCTACGGTGTAGGACACCAACCTTATAGGGTCGTGGTACTGAGTTTCGAGCTGTTGCACGCACCCGCAACCGTATGTGGCCCGAAGAAATCAACCctcgaggggggcggttccgaacaa
RBD-XBB-F3	TCTAAACTAAAACCTTTCGAAAGAGATNNKTCAACGGAGATATACCAAGCCGGTAACAAACCATGTAATGGCGTTGCAGGTCCGAATTGCTACTCCCCCTTGCAGTCTTACGGATTTAGACCGACCTACGGTGTAGGACACCAACCTTATAGGGTCGTGGTACTGAGTTTCGAGCTGTTGCACGCACCCGCAACCGTATGTGGCCCGAAGAAATCAACCctcgaggggggcggttccgaacaa
RBD-XBB-F3	TCTAAACTAAAACCTTTCGAAAGAGATATANNKACGGAGATATACCAAGCCGGTAACAAACCATGTAATGGCGTTGCAGGTCCGAATTGCTACTCCCCCTTGCAGTCTTACGGATTTAGACCGACCTACGGTGTAGGACACCAACCTTATAGGGTCGTGGTACTGAGTTTCGAGCTGTTGCACGCACCCGCAACCGTATGTGGCCCGAAGAAATCAACCctcgaggggggcggttccgaacaa
RBD-XBB-F3	TCTAAACTAAAACCTTTCGAAAGAGATATATCANNKGAGATATACCAAGCCGGTAACAAACCATGTAATGGCGTTGCAGGTCCGAATTGCTACTCCCCCTTGCAGTCTTACGGATTTAGACCGACCTACGGTGTAGGACACCAACCTTATAGGGTCGTGGTACTGAGTTTCGAGCTGTTGCACGCACCCGCAACCGTATGTGGCCCGAAGAAATCAACCctcgaggggggcggttccgaacaa
RBD-XBB-F3	TCTAAACTAAAACCTTTCGAAAGAGATATATCAACGNNKATATACCAAGCCGGTAACAAACCATGTAATGGCGTTGCAGGTCCGAATTGCTACTCCCCCTTGCAGTCTTACGGATTTAGACCGACCTACGGTGTAGGACACCAACCTTATAGGGTCGTGGTACTGAGTTTCGAGCTGTTGCACGCACCCGCAACCGTATGTGGCCCGAAGAAATCAACCctcgaggggggcggttccgaacaa
RBD-XBB-F3	TCTAAACTAAAACCTTTCGAAAGAGATATATCAACGGAGNNKTACCAAGCCGGTAACAAACCATGTAATGGCGTTGCAGGTCCGAATTGCTACTCCCCCTTGCAGTCTTACGGATTTAGACCGACCTACGGTGTAGGACACCAACCTTATAGGGTCGTGGTACTGAGTTTCGAGCTGTTGCACGCACCCGCAACCGTATGTGGCCCGAAGAAATCAACCctcgaggggggcggttccgaacaa
RBD-XBB-F3	TCTAAACTAAAACCTTTCGAAAGAGATATATCAACGGAGATANNKCAAGCCGGTAACAAACCATGTAATGGCGTTGCAGGTCCGAATTGCTACTCCCCCTTGCAGTCTTACGGATTTAGACCGACCTACGGTGTAGGACACCAACCTTATAGGGTCGTGGTACTGAGTTTCGAGCTGTTGCACGCACCCGCAACCGTATGTGGCCCGAAGAAATCAACCctcgaggggggcggttccgaacaa
RBD-XBB-F3	TCTAAACTAAAACCTTTCGAAAGAGATATATCAACGGAGATATACNNKGCCGGTAACAAACCATGTAATGGCGTTGCAGGTCCGAATTGCTACTCCCCCTTGCAGTCTTACGGATTTAGACCGACCTACGGTGTAGGACACCAACCTTATAGGGTCGTGGTACTGAGTTTCGAGCTGTTGCACGCACCCGCAACCGTATGTGGCCCGAAGAAATCAACCctcgaggggggcggttccgaacaa
RBD-XBB-F3	TCTAAACTAAAACCTTTCGAAAGAGATATATCAACGGAGATATACCAANNKGGTAACAAACCATGTAATGGCGTTGCAGGTCCGAATTGCTACTCCCCCTTGCAGTCTTACGGATTTAGACCGACCTACGGTGTAGGACACCAACCTTATAGGGTCGTGGTACTGAGTTTCGAGCTGTTGCACGCACCCGCAACCGTATGTGGCCCGAAGAAATCAACCctcgaggggggcggttccgaacaa
RBD-XBB-F3	TCTAAACTAAAACCTTTCGAAAGAGATATATCAACGGAGATATACCAAGCCNNKAACAAACCATGTAATGGCGTTGCAGGTCCGAATTGCTACTCCCCCTTGCAGTCTTACGGATTTAGACCGACCTACGGTGTAGGACACCAACCTTATAGGGTCGTGGTACTGAGTTTCGAGCTGTTGCACGCACCCGCAACCGTATGTGGCCCGAAGAAATCAACCctcgaggggggcggttccgaacaa
RBD-XBB-F3	TCTAAACTAAAACCTTTCGAAAGAGATATATCAACGGAGATATACCAAGCCGGTNNKAAACCATGTAATGGCGTTGCAGGTCCGAATTGCTACTCCCCCTTGCAGTCTTACGGATTTAGACCGACCTACGGTGTAGGACACCAACCTTATAGGGTCGTGGTACTGAGTTTCGAGCTGTTGCACGCACCCGCAACCGTATGTGGCCCGAAGAAATCAACCctcgaggggggcggttccgaacaa
RBD-XBB-F3	TCTAAACTAAAACCTTTCGAAAGAGATATATCAACGGAGATATACCAAGCCGGTAACNNKCCATGTAATGGCGTTGCAGGTCCGAATTGCTACTCCCCCTTGCAGTCTTACGGATTTAGACCGACCTACGGTGTAGGACACCAACCTTATAGGGTCGTGGTACTGAGTTTCGAGCTGTTGCACGCACCCGCAACCGTATGTGGCCCGAAGAAATCAACCctcgaggggggcggttccgaacaa
RBD-XBB-F3	TCTAAACTAAAACCTTTCGAAAGAGATATATCAACGGAGATATACCAAGCCGGTAACAAANNKTGTAATGGCGTTGCAGGTCCGAATTGCTACTCCCCCTTGCAGTCTTACGGATTTAGACCGACCTACGGTGTAGGACACCAACCTTATAGGGTCGTGGTACTGAGTTTCGAGCTGTTGCACGCACCCGCAACCGTATGTGGCCCGAAGAAATCAACCctcgaggggggcggttccgaacaa
RBD-XBB-F3	TCTAAACTAAAACCTTTCGAAAGAGATATATCAACGGAGATATACCAAGCCGGTAACAAACCANNKAATGGCGTTGCAGGTCCGAATTGCTACTCCCCCTTGCAGTCTTACGGATTTAGACCGACCTACGGTGTAGGACACCAACCTTATAGGGTCGTGGTACTGAGTTTCGAGCTGTTGCACGCACCCGCAACCGTATGTGGCCCGAAGAAATCAACCctcgaggggggcggttccgaacaa
RBD-XBB-F3	TCTAAACTAAAACCTTTCGAAAGAGATATATCAACGGAGATATACCAAGCCGGTAACAAACCATGTNNKGGCGTTGCAGGTCCGAATTGCTACTCCCCCTTGCAGTCTTACGGATTTAGACCGACCTACGGTGTAGGACACCAACCTTATAGGGTCGTGGTACTGAGTTTCGAGCTGTTGCACGCACCCGCAACCGTATGTGGCCCGAAGAAATCAACCctcgaggggggcggttccgaacaa
RBD-XBB-F3	TCTAAACTAAAACCTTTCGAAAGAGATATATCAACGGAGATATACCAAGCCGGTAACAAACCATGTAATNNKGTTGCAGGTCCGAATTGCTACTCCCCCTTGCAGTCTTACGGATTTAGACCGACCTACGGTGTAGGACACCAACCTTATAGGGTCGTGGTACTGAGTTTCGAGCTGTTGCACGCACCCGCAACCGTATGTGGCCCGAAGAAATCAACCctcgaggggggcggttccgaacaa
RBD-XBB-F3	TCTAAACTAAAACCTTTCGAAAGAGATATATCAACGGAGATATACCAAGCCGGTAACAAACCATGTAATGGCNNKGCAGGTCCGAATTGCTACTCCCCCTTGCAGTCTTACGGATTTAGACCGACCTACGGTGTAGGACACCAACCTTATAGGGTCGTGGTACTGAGTTTCGAGCTGTTGCACGCACCCGCAACCGTATGTGGCCCGAAGAAATCAACCctcgaggggggcggttccgaacaa
RBD-XBB-F3	TCTAAACTAAAACCTTTCGAAAGAGATATATCAACGGAGATATACCAAGCCGGTAACAAACCATGTAATGGCGTTNNKGGTCCGAATTGCTACTCCCCCTTGCAGTCTTACGGATTTAGACCGACCTACGGTGTAGGACACCAACCTTATAGGGTCGTGGTACTGAGTTTCGAGCTGTTGCACGCACCCGCAACCGTATGTGGCCCGAAGAAATCAACCctcgaggggggcggttccgaacaa
RBD-XBB-F3	TCTAAACTAAAACCTTTCGAAAGAGATATATCAACGGAGATATACCAAGCCGGTAACAAACCATGTAATGGCGTTGCANNKCCGAATTGCTACTCCCCCTTGCAGTCTTACGGATTTAGACCGACCTACGGTGTAGGACACCAACCTTATAGGGTCGTGGTACTGAGTTTCGAGCTGTTGCACGCACCCGCAACCGTATGTGGCCCGAAGAAATCAACCctcgaggggggcggttccgaacaa
RBD-XBB-F3	TCTAAACTAAAACCTTTCGAAAGAGATATATCAACGGAGATATACCAAGCCGGTAACAAACCATGTAATGGCGTTGCAGGTNNKAATTGCTACTCCCCCTTGCAGTCTTACGGATTTAGACCGACCTACGGTGTAGGACACCAACCTTATAGGGTCGTGGTACTGAGTTTCGAGCTGTTGCACGCACCCGCAACCGTATGTGGCCCGAAGAAATCAACCctcgaggggggcggttccgaacaa
RBD-XBB-F3	TCTAAACTAAAACCTTTCGAAAGAGATATATCAACGGAGATATACCAAGCCGGTAACAAACCATGTAATGGCGTTGCAGGTCCGNNKTGCTACTCCCCCTTGCAGTCTTACGGATTTAGACCGACCTACGGTGTAGGACACCAACCTTATAGGGTCGTGGTACTGAGTTTCGAGCTGTTGCACGCACCCGCAACCGTATGTGGCCCGAAGAAATCAACCctcgaggggggcggttccgaacaa
RBD-XBB-F3	TCTAAACTAAAACCTTTCGAAAGAGATATATCAACGGAGATATACCAAGCCGGTAACAAACCATGTAATGGCGTTGCAGGTCCGAATNNKTACTCCCCCTTGCAGTCTTACGGATTTAGACCGACCTACGGTGTAGGACACCAACCTTATAGGGTCGTGGTACTGAGTTTCGAGCTGTTGCACGCACCCGCAACCGTATGTGGCCCGAAGAAATCAACCctcgaggggggcggttccgaacaa
RBD-XBB-F3	TCTAAACTAAAACCTTTCGAAAGAGATATATCAACGGAGATATACCAAGCCGGTAACAAACCATGTAATGGCGTTGCAGGTCCGAATTGCNNKTCCCCCTTGCAGTCTTACGGATTTAGACCGACCTACGGTGTAGGACACCAACCTTATAGGGTCGTGGTACTGAGTTTCGAGCTGTTGCACGCACCCGCAACCGTATGTGGCCCGAAGAAATCAACCctcgaggggggcggttccgaacaa
RBD-XBB-F3	TCTAAACTAAAACCTTTCGAAAGAGATATATCAACGGAGATATACCAAGCCGGTAACAAACCATGTAATGGCGTTGCAGGTCCGAATTGCTACNNKCCCTTGCAGTCTTACGGATTTAGACCGACCTACGGTGTAGGACACCAACCTTATAGGGTCGTGGTACTGAGTTTCGAGCTGTTGCACGCACCCGCAACCGTATGTGGCCCGAAGAAATCAACCctcgaggggggcggttccgaacaa
RBD-XBB-F3	TCTAAACTAAAACCTTTCGAAAGAGATATATCAACGGAGATATACCAAGCCGGTAACAAACCATGTAATGGCGTTGCAGGTCCGAATTGCTACTCCNNKTTGCAGTCTTACGGATTTAGACCGACCTACGGTGTAGGACACCAACCTTATAGGGTCGTGGTACTGAGTTTCGAGCTGTTGCACGCACCCGCAACCGTATGTGGCCCGAAGAAATCAACCctcgaggggggcggttccgaacaa
RBD-XBB-F3	TCTAAACTAAAACCTTTCGAAAGAGATATATCAACGGAGATATACCAAGCCGGTAACAAACCATGTAATGGCGTTGCAGGTCCGAATTGCTACTCCCCCNNKCAGTCTTACGGATTTAGACCGACCTACGGTGTAGGACACCAACCTTATAGGGTCGTGGTACTGAGTTTCGAGCTGTTGCACGCACCCGCAACCGTATGTGGCCCGAAGAAATCAACCctcgaggggggcggttccgaacaa
RBD-XBB-F3	TCTAAACTAAAACCTTTCGAAAGAGATATATCAACGGAGATATACCAAGCCGGTAACAAACCATGTAATGGCGTTGCAGGTCCGAATTGCTACTCCCCCTTGNNKTCTTACGGATTTAGACCGACCTACGGTGTAGGACACCAACCTTATAGGGTCGTGGTACTGAGTTTCGAGCTGTTGCACGCACCCGCAACCGTATGTGGCCCGAAGAAATCAACCctcgaggggggcggttccgaacaa
RBD-XBB-F3	TCTAAACTAAAACCTTTCGAAAGAGATATATCAACGGAGATATACCAAGCCGGTAACAAACCATGTAATGGCGTTGCAGGTCCGAATTGCTACTCCCCCTTGCAGNNKTACGGATTTAGACCGACCTACGGTGTAGGACACCAACCTTATAGGGTCGTGGTACTGAGTTTCGAGCTGTTGCACGCACCCGCAACCGTATGTGGCCCGAAGAAATCAACCctcgaggggggcggttccgaacaa
RBD-XBB-F3	TCTAAACTAAAACCTTTCGAAAGAGATATATCAACGGAGATATACCAAGCCGGTAACAAACCATGTAATGGCGTTGCAGGTCCGAATTGCTACTCCCCCTTGCAGTCTNNKGGATTTAGACCGACCTACGGTGTAGGACACCAACCTTATAGGGTCGTGGTACTGAGTTTCGAGCTGTTGCACGCACCCGCAACCGTATGTGGCCCGAAGAAATCAACCctcgaggggggcggttccgaacaa
RBD-XBB-F3	TCTAAACTAAAACCTTTCGAAAGAGATATATCAACGGAGATATACCAAGCCGGTAACAAACCATGTAATGGCGTTGCAGGTCCGAATTGCTACTCCCCCTTGCAGTCTTACNNKTTTAGACCGACCTACGGTGTAGGACACCAACCTTATAGGGTCGTGGTACTGAGTTTCGAGCTGTTGCACGCACCCGCAACCGTATGTGGCCCGAAGAAATCAACCctcgaggggggcggttccgaacaa
RBD-XBB-F3	TCTAAACTAAAACCTTTCGAAAGAGATATATCAACGGAGATATACCAAGCCGGTAACAAACCATGTAATGGCGTTGCAGGTCCGAATTGCTACTCCCCCTTGCAGTCTTACGGANNKAGACCGACCTACGGTGTAGGACACCAACCTTATAGGGTCGTGGTACTGAGTTTCGAGCTGTTGCACGCACCCGCAACCGTATGTGGCCCGAAGAAATCAACCctcgaggggggcggttccgaacaa
RBD-XBB-F3	TCTAAACTAAAACCTTTCGAAAGAGATATATCAACGGAGATATACCAAGCCGGTAACAAACCATGTAATGGCGTTGCAGGTCCGAATTGCTACTCCCCCTTGCAGTCTTACGGATTTNNKCCGACCTACGGTGTAGGACACCAACCTTATAGGGTCGTGGTACTGAGTTTCGAGCTGTTGCACGCACCCGCAACCGTATGTGGCCCGAAGAAATCAACCctcgaggggggcggttccgaacaa
RBD-XBB-F3	TCTAAACTAAAACCTTTCGAAAGAGATATATCAACGGAGATATACCAAGCCGGTAACAAACCATGTAATGGCGTTGCAGGTCCGAATTGCTACTCCCCCTTGCAGTCTTACGGATTTAGANNKACCTACGGTGTAGGACACCAACCTTATAGGGTCGTGGTACTGAGTTTCGAGCTGTTGCACGCACCCGCAACCGTATGTGGCCCGAAGAAATCAACCctcgaggggggcggttccgaacaa
RBD-XBB-F3	TCTAAACTAAAACCTTTCGAAAGAGATATATCAACGGAGATATACCAAGCCGGTAACAAACCATGTAATGGCGTTGCAGGTCCGAATTGCTACTCCCCCTTGCAGTCTTACGGATTTAGACCGNNKTACGGTGTAGGACACCAACCTTATAGGGTCGTGGTACTGAGTTTCGAGCTGTTGCACGCACCCGCAACCGTATGTGGCCCGAAGAAATCAACCctcgaggggggcggttccgaacaa
RBD-XBB-F3	TCTAAACTAAAACCTTTCGAAAGAGATATATCAACGGAGATATACCAAGCCGGTAACAAACCATGTAATGGCGTTGCAGGTCCGAATTGCTACTCCCCCTTGCAGTCTTACGGATTTAGACCGACCNNKGGTGTAGGACACCAACCTTATAGGGTCGTGGTACTGAGTTTCGAGCTGTTGCACGCACCCGCAACCGTATGTGGCCCGAAGAAATCAACCctcgaggggggcggttccgaacaa
RBD-XBB-F3	TCTAAACTAAAACCTTTCGAAAGAGATATATCAACGGAGATATACCAAGCCGGTAACAAACCATGTAATGGCGTTGCAGGTCCGAATTGCTACTCCCCCTTGCAGTCTTACGGATTTAGACCGACCTACNNKGTAGGACACCAACCTTATAGGGTCGTGGTACTGAGTTTCGAGCTGTTGCACGCACCCGCAACCGTATGTGGCCCGAAGAAATCAACCctcgaggggggcggttccgaacaa
RBD-XBB-F3	TCTAAACTAAAACCTTTCGAAAGAGATATATCAACGGAGATATACCAAGCCGGTAACAAACCATGTAATGGCGTTGCAGGTCCGAATTGCTACTCCCCCTTGCAGTCTTACGGATTTAGACCGACCTACGGTNNKGGACACCAACCTTATAGGGTCGTGGTACTGAGTTTCGAGCTGTTGCACGCACCCGCAACCGTATGTGGCCCGAAGAAATCAACCctcgaggggggcggttccgaacaa
RBD-XBB-F3	TCTAAACTAAAACCTTTCGAAAGAGATATATCAACGGAGATATACCAAGCCGGTAACAAACCATGTAATGGCGTTGCAGGTCCGAATTGCTACTCCCCCTTGCAGTCTTACGGATTTAGACCGACCTACGGTGTANNKCACCAACCTTATAGGGTCGTGGTACTGAGTTTCGAGCTGTTGCACGCACCCGCAACCGTATGTGGCCCGAAGAAATCAACCctcgaggggggcggttccgaacaa
RBD-XBB-F3	TCTAAACTAAAACCTTTCGAAAGAGATATATCAACGGAGATATACCAAGCCGGTAACAAACCATGTAATGGCGTTGCAGGTCCGAATTGCTACTCCCCCTTGCAGTCTTACGGATTTAGACCGACCTACGGTGTAGGANNKCAACCTTATAGGGTCGTGGTACTGAGTTTCGAGCTGTTGCACGCACCCGCAACCGTATGTGGCCCGAAGAAATCAACCctcgaggggggcggttccgaacaa
RBD-XBB-F3	TCTAAACTAAAACCTTTCGAAAGAGATATATCAACGGAGATATACCAAGCCGGTAACAAACCATGTAATGGCGTTGCAGGTCCGAATTGCTACTCCCCCTTGCAGTCTTACGGATTTAGACCGACCTACGGTGTAGGACACNNKCCTTATAGGGTCGTGGTACTGAGTTTCGAGCTGTTGCACGCACCCGCAACCGTATGTGGCCCGAAGAAATCAACCctcgaggggggcggttccgaacaa
RBD-XBB-F3	TCTAAACTAAAACCTTTCGAAAGAGATATATCAACGGAGATATACCAAGCCGGTAACAAACCATGTAATGGCGTTGCAGGTCCGAATTGCTACTCCCCCTTGCAGTCTTACGGATTTAGACCGACCTACGGTGTAGGACACCAANNKTATAGGGTCGTGGTACTGAGTTTCGAGCTGTTGCACGCACCCGCAACCGTATGTGGCCCGAAGAAATCAACCctcgaggggggcggttccgaacaa
RBD-XBB-F3	TCTAAACTAAAACCTTTCGAAAGAGATATATCAACGGAGATATACCAAGCCGGTAACAAACCATGTAATGGCGTTGCAGGTCCGAATTGCTACTCCCCCTTGCAGTCTTACGGATTTAGACCGACCTACGGTGTAGGACACCAACCTNNKAGGGTCGTGGTACTGAGTTTCGAGCTGTTGCACGCACCCGCAACCGTATGTGGCCCGAAGAAATCAACCctcgaggggggcggttccgaacaa
RBD-XBB-F3	TCTAAACTAAAACCTTTCGAAAGAGATATATCAACGGAGATATACCAAGCCGGTAACAAACCATGTAATGGCGTTGCAGGTCCGAATTGCTACTCCCCCTTGCAGTCTTACGGATTTAGACCGACCTACGGTGTAGGACACCAACCTTATNNKGTCGTGGTACTGAGTTTCGAGCTGTTGCACGCACCCGCAACCGTATGTGGCCCGAAGAAATCAACCctcgaggggggcggttccgaacaa
RBD-XBB-F3	TCTAAACTAAAACCTTTCGAAAGAGATATATCAACGGAGATATACCAAGCCGGTAACAAACCATGTAATGGCGTTGCAGGTCCGAATTGCTACTCCCCCTTGCAGTCTTACGGATTTAGACCGACCTACGGTGTAGGACACCAACCTTATAGGNNKGTGGTACTGAGTTTCGAGCTGTTGCACGCACCCGCAACCGTATGTGGCCCGAAGAAATCAACCctcgaggggggcggttccgaacaa
RBD-XBB-F3	TCTAAACTAAAACCTTTCGAAAGAGATATATCAACGGAGATATACCAAGCCGGTAACAAACCATGTAATGGCGTTGCAGGTCCGAATTGCTACTCCCCCTTGCAGTCTTACGGATTTAGACCGACCTACGGTGTAGGACACCAACCTTATAGGGTCNNKGTACTGAGTTTCGAGCTGTTGCACGCACCCGCAACCGTATGTGGCCCGAAGAAATCAACCctcgaggggggcggttccgaacaa
RBD-XBB-F3	TCTAAACTAAAACCTTTCGAAAGAGATATATCAACGGAGATATACCAAGCCGGTAACAAACCATGTAATGGCGTTGCAGGTCCGAATTGCTACTCCCCCTTGCAGTCTTACGGATTTAGACCGACCTACGGTGTAGGACACCAACCTTATAGGGTCGTGNNKCTGAGTTTCGAGCTGTTGCACGCACCCGCAACCGTATGTGGCCCGAAGAAATCAACCctcgaggggggcggttccgaacaa
RBD-XBB-F3	TCTAAACTAAAACCTTTCGAAAGAGATATATCAACGGAGATATACCAAGCCGGTAACAAACCATGTAATGGCGTTGCAGGTCCGAATTGCTACTCCCCCTTGCAGTCTTACGGATTTAGACCGACCTACGGTGTAGGACACCAACCTTATAGGGTCGTGGTANNKAGTTTCGAGCTGTTGCACGCACCCGCAACCGTATGTGGCCCGAAGAAATCAACCctcgaggggggcggttccgaacaa
RBD-XBB-F3	TCTAAACTAAAACCTTTCGAAAGAGATATATCAACGGAGATATACCAAGCCGGTAACAAACCATGTAATGGCGTTGCAGGTCCGAATTGCTACTCCCCCTTGCAGTCTTACGGATTTAGACCGACCTACGGTGTAGGACACCAACCTTATAGGGTCGTGGTACTGNNKTTCGAGCTGTTGCACGCACCCGCAACCGTATGTGGCCCGAAGAAATCAACCctcgaggggggcggttccgaacaa
RBD-XBB-F3	TCTAAACTAAAACCTTTCGAAAGAGATATATCAACGGAGATATACCAAGCCGGTAACAAACCATGTAATGGCGTTGCAGGTCCGAATTGCTACTCCCCCTTGCAGTCTTACGGATTTAGACCGACCTACGGTGTAGGACACCAACCTTATAGGGTCGTGGTACTGAGTNNKGAGCTGTTGCACGCACCCGCAACCGTATGTGGCCCGAAGAAATCAACCctcgaggggggcggttccgaacaa
RBD-XBB-F3	TCTAAACTAAAACCTTTCGAAAGAGATATATCAACGGAGATATACCAAGCCGGTAACAAACCATGTAATGGCGTTGCAGGTCCGAATTGCTACTCCCCCTTGCAGTCTTACGGATTTAGACCGACCTACGGTGTAGGACACCAACCTTATAGGGTCGTGGTACTGAGTTTCNNKCTGTTGCACGCACCCGCAACCGTATGTGGCCCGAAGAAATCAACCctcgaggggggcggttccgaacaa
RBD-XBB-F3	TCTAAACTAAAACCTTTCGAAAGAGATATATCAACGGAGATATACCAAGCCGGTAACAAACCATGTAATGGCGTTGCAGGTCCGAATTGCTACTCCCCCTTGCAGTCTTACGGATTTAGACCGACCTACGGTGTAGGACACCAACCTTATAGGGTCGTGGTACTGAGTTTCGAGNNKTTGCACGCACCCGCAACCGTATGTGGCCCGAAGAAATCAACCctcgaggggggcggttccgaacaa
RBD-XBB-F3	TCTAAACTAAAACCTTTCGAAAGAGATATATCAACGGAGATATACCAAGCCGGTAACAAACCATGTAATGGCGTTGCAGGTCCGAATTGCTACTCCCCCTTGCAGTCTTACGGATTTAGACCGACCTACGGTGTAGGACACCAACCTTATAGGGTCGTGGTACTGAGTTTCGAGCTGNNKCACGCACCCGCAACCGTATGTGGCCCGAAGAAATCAACCctcgaggggggcggttccgaacaa
RBD-XBB-F3	TCTAAACTAAAACCTTTCGAAAGAGATATATCAACGGAGATATACCAAGCCGGTAACAAACCATGTAATGGCGTTGCAGGTCCGAATTGCTACTCCCCCTTGCAGTCTTACGGATTTAGACCGACCTACGGTGTAGGACACCAACCTTATAGGGTCGTGGTACTGAGTTTCGAGCTGTTGNNKGCACCCGCAACCGTATGTGGCCCGAAGAAATCAACCctcgaggggggcggttccgaacaa
RBD-XBB-F3	TCTAAACTAAAACCTTTCGAAAGAGATATATCAACGGAGATATACCAAGCCGGTAACAAACCATGTAATGGCGTTGCAGGTCCGAATTGCTACTCCCCCTTGCAGTCTTACGGATTTAGACCGACCTACGGTGTAGGACACCAACCTTATAGGGTCGTGGTACTGAGTTTCGAGCTGTTGCACNNKCCCGCAACCGTATGTGGCCCGAAGAAATCAACCctcgaggggggcggttccgaacaa
RBD-XBB-F3	TCTAAACTAAAACCTTTCGAAAGAGATATATCAACGGAGATATACCAAGCCGGTAACAAACCATGTAATGGCGTTGCAGGTCCGAATTGCTACTCCCCCTTGCAGTCTTACGGATTTAGACCGACCTACGGTGTAGGACACCAACCTTATAGGGTCGTGGTACTGAGTTTCGAGCTGTTGCACGCANNKGCAACCGTATGTGGCCCGAAGAAATCAACCctcgaggggggcggttccgaacaa
RBD-XBB-F3	TCTAAACTAAAACCTTTCGAAAGAGATATATCAACGGAGATATACCAAGCCGGTAACAAACCATGTAATGGCGTTGCAGGTCCGAATTGCTACTCCCCCTTGCAGTCTTACGGATTTAGACCGACCTACGGTGTAGGACACCAACCTTATAGGGTCGTGGTACTGAGTTTCGAGCTGTTGCACGCACCCNNKACCGTATGTGGCCCGAAGAAATCAACCctcgaggggggcggttccgaacaa
RBD-XBB-F3	TCTAAACTAAAACCTTTCGAAAGAGATATATCAACGGAGATATACCAAGCCGGTAACAAACCATGTAATGGCGTTGCAGGTCCGAATTGCTACTCCCCCTTGCAGTCTTACGGATTTAGACCGACCTACGGTGTAGGACACCAACCTTATAGGGTCGTGGTACTGAGTTTCGAGCTGTTGCACGCACCCGCANNKGTATGTGGCCCGAAGAAATCAACCctcgaggggggcggttccgaacaa
RBD-XBB-F3	TCTAAACTAAAACCTTTCGAAAGAGATATATCAACGGAGATATACCAAGCCGGTAACAAACCATGTAATGGCGTTGCAGGTCCGAATTGCTACTCCCCCTTGCAGTCTTACGGATTTAGACCGACCTACGGTGTAGGACACCAACCTTATAGGGTCGTGGTACTGAGTTTCGAGCTGTTGCACGCACCCGCAACCNNKTGTGGCCCGAAGAAATCAACCctcgaggggggcggttccgaacaa
RBD-XBB-F3	TCTAAACTAAAACCTTTCGAAAGAGATATATCAACGGAGATATACCAAGCCGGTAACAAACCATGTAATGGCGTTGCAGGTCCGAATTGCTACTCCCCCTTGCAGTCTTACGGATTTAGACCGACCTACGGTGTAGGACACCAACCTTATAGGGTCGTGGTACTGAGTTTCGAGCTGTTGCACGCACCCGCAACCGTANNKGGCCCGAAGAAATCAACCctcgaggggggcggttccgaacaa
RBD-XBB-F3	TCTAAACTAAAACCTTTCGAAAGAGATATATCAACGGAGATATACCAAGCCGGTAACAAACCATGTAATGGCGTTGCAGGTCCGAATTGCTACTCCCCCTTGCAGTCTTACGGATTTAGACCGACCTACGGTGTAGGACACCAACCTTATAGGGTCGTGGTACTGAGTTTCGAGCTGTTGCACGCACCCGCAACCGTATGTNNKCCGAAGAAATCAACCctcgaggggggcggttccgaacaa
RBD-XBB-F3	TCTAAACTAAAACCTTTCGAAAGAGATATATCAACGGAGATATACCAAGCCGGTAACAAACCATGTAATGGCGTTGCAGGTCCGAATTGCTACTCCCCCTTGCAGTCTTACGGATTTAGACCGACCTACGGTGTAGGACACCAACCTTATAGGGTCGTGGTACTGAGTTTCGAGCTGTTGCACGCACCCGCAACCGTATGTGGCNNKAAGAAATCAACCctcgaggggggcggttccgaacaa
RBD-XBB-F3	TCTAAACTAAAACCTTTCGAAAGAGATATATCAACGGAGATATACCAAGCCGGTAACAAACCATGTAATGGCGTTGCAGGTCCGAATTGCTACTCCCCCTTGCAGTCTTACGGATTTAGACCGACCTACGGTGTAGGACACCAACCTTATAGGGTCGTGGTACTGAGTTTCGAGCTGTTGCACGCACCCGCAACCGTATGTGGCCCGNNKAAATCAACCctcgaggggggcggttccgaacaa
RBD-XBB-F3	TCTAAACTAAAACCTTTCGAAAGAGATATATCAACGGAGATATACCAAGCCGGTAACAAACCATGTAATGGCGTTGCAGGTCCGAATTGCTACTCCCCCTTGCAGTCTTACGGATTTAGACCGACCTACGGTGTAGGACACCAACCTTATAGGGTCGTGGTACTGAGTTTCGAGCTGTTGCACGCACCCGCAACCGTATGTGGCCCGAAGNNKTCAACCctcgaggggggcggttccgaacaa
RBD-XBB-F3	TCTAAACTAAAACCTTTCGAAAGAGATATATCAACGGAGATATACCAAGCCGGTAACAAACCATGTAATGGCGTTGCAGGTCCGAATTGCTACTCCCCCTTGCAGTCTTACGGATTTAGACCGACCTACGGTGTAGGACACCAACCTTATAGGGTCGTGGTACTGAGTTTCGAGCTGTTGCACGCACCCGCAACCGTATGTGGCCCGAAGAAANNKACCctcgaggggggcggttccgaacaa
RBD-XBB-F3	TCTAAACTAAAACCTTTCGAAAGAGATATATCAACGGAGATATACCAAGCCGGTAACAAACCATGTAATGGCGTTGCAGGTCCGAATTGCTACTCCCCCTTGCAGTCTTACGGATTTAGACCGACCTACGGTGTAGGACACCAACCTTATAGGGTCGTGGTACTGAGTTTCGAGCTGTTGCACGCACCCGCAACCGTATGTGGCCCGAAGAAATCANNKctcgaggggggcggttccgaacaa
