# Supplementary material for: Preemptive optimization of a clinical antibody for broad neutralization of SARS-CoV-2 variants and robustness against viral escape
Source: Sci Adv. 2025 Mar 28;11(13):eadu0718. doi: 10.1126/sciadv.adu0718 (PMC11952088; doi:10.1126/sciadv.adu0718)
Supplement: Supplementary file 2 — Data S1 and S2 [file sciadv.adu0718_data_s1_and_s2.zip › adu0718_data_s2.csv]

	POSITION	WT	MUT	ACE2_1	ACE2_2	AZD3152_1	AZD3152_2	AZD3152_1142_1	AZD3152_1142_2
1	331	N	A	0	2.007403303	2.594491376	2.272293471	6.46820261	6.651027883
2	331	N	C	0	0	0	0	4.704147353	2.660411153
3	331	N	D	206.820901	158.584861	155.6694826	159.060543	139.3603653	122.378913
4	331	N	E	0	0	2.594491376	0	2.352073676	0.665102788
5	331	N	F	104.7194435	112.414585	2.594491376	0	292.2451543	10.64164461
6	331	N	G	2.617986088	0	2.594491376	11.36146736	9.408294705	10.64164461
7	331	N	H	99.48347134	102.3775685	95.99618091	124.9761409	70.56221029	75.15661508
8	331	N	I	164.9331235	136.5034246	163.4529567	159.060543	111.7234996	159.6246692
9	331	N	K	180.6410401	459.6953565	114.1576205	127.2484344	253.4359386	285.994199
10	331	N	L	7.853958264	6.02220991	7.783474128	2.272293471	48.21751037	111.0721656
11	331	N	M	0	0	0	0	8.232257867	1.995308365
12	331	N	P	2.617986088	0	5.188982752	22.72293471	8.820276286	13.30205577
13	331	N	Q	0	0	0	0	35.28110515	0.665102788
14	331	N	R	0	0	0	2.272293471	3.528110515	1.995308365
15	331	N	S	445.057635	365.3474012	189.3978704	211.3232928	130.540089	125.0393242
16	331	N	T	123.0453461	122.4516015	103.779655	145.4267822	318.7059831	373.787767
17	331	N	V	5.235972176	2.007403303	319.1224392	309.0319121	13.52442364	210.8375839
18	331	N	W	0	0	0	0	1.764055257	0.665102788
19	331	N	Y	298.450414	315.1623186	337.2838789	349.9331946	436.8976854	432.9819152
20	332	I	A	2.617986088	2.007403303	409.9296374	402.1959444	531.5686509	1335.526399
21	332	I	C	0	0	0	0	15.2884789	0
22	332	I	D	0	0	0	0	0	0
23	332	I	E	52.35972176	50.18508258	0	0	1.176036838	7.316130671
24	332	I	F	81.15756873	52.19248589	0	0	0.588018419	1.330205577
25	332	I	G	0	2.007403303	59.67330165	56.80733678	0.588018419	0
26	332	I	H	2.617986088	2.007403303	230.9097325	181.7834777	0	27.93431711
27	332	I	K	0	0	0	0	0	0
28	332	I	L	164.9331235	210.7773469	75.2402499	63.62421719	7.056221029	1.330205577
29	332	I	M	136.1352766	98.36276187	108.9686378	97.70861926	280.4847859	257.3947791
30	332	I	N	0	2.007403303	0	2.272293471	0.588018419	0
31	332	I	P	0	0	0	0	0	1.330205577
32	332	I	Q	0	0	0	0	0	7.98123346
33	332	I	R	0	0	33.72838789	11.36146736	0	1.330205577
34	332	I	S	75.92159655	100.3701652	38.91737064	45.44586942	85.85068919	82.47274575
35	332	I	T	41.88777741	38.14066276	0	0	0	1.330205577
36	332	I	V	0	0	38.91737064	31.8121086	40.57327092	55.86863422
37	332	I	W	0	0	0	0	0	0
38	332	I	Y	5.235972176	0	5.188982752	0	9.408294705	0.665102788
39	333	T	A	44.5057635	106.3923751	0	0	0	0.665102788
40	333	T	C	0	0	2.594491376	0	0	0
41	333	T	D	0	0	0	0	0	16.62756971
42	333	T	E	0	0	2.594491376	0	0	28.5994199
43	333	T	F	54.97770785	28.10364625	5.188982752	0	51.15760246	229.460462
44	333	T	G	23.56187479	28.10364625	90.80719816	70.44109761	0	0
45	333	T	H	0	0	0	0	7.644239448	0
46	333	T	I	0	2.007403303	2.594491376	0	0.588018419	0.665102788
47	333	T	K	0	0	2.594491376	0	1.176036838	0.665102788
48	333	T	L	123.0453461	112.414585	124.535586	111.3423801	82.32257867	0.665102788
49	333	T	M	109.9554157	94.34795526	0	0	190.5179678	303.9519743
50	333	T	N	26.17986088	20.07403303	0	0	0	0
51	333	T	P	0	0	0	0	209.3345572	424.3355789
52	333	T	Q	0	0	0	0	6.46820261	3.325513942
53	333	T	R	0	0	10.3779655	27.26752165	0	0.665102788
54	333	T	S	13.08993044	16.05922643	197.1813446	134.0653148	2.352073676	1.330205577
55	333	T	V	41.88777741	24.08883964	36.32287926	24.99522818	0	31.92493384
56	333	T	W	0	0	0	0	0	51.87801749
57	333	T	Y	0	0	0	0	117.0156654	46.55719518
58	334	N	A	31.41583306	24.08883964	2.594491376	0	0	0
59	334	N	C	2.617986088	0	12.97245688	15.9060543	6.46820261	107.7466517
60	334	N	D	2.617986088	0	0	0	0	0
61	334	N	E	0	0	0	0	14.11244206	43.89678403
62	334	N	F	0	0	31.13389651	36.35669554	2.940092095	1.995308365
63	334	N	G	183.2590262	186.6885072	67.45677577	49.99045637	171.11336	777.5051595
64	334	N	H	0	0	2.594491376	0	0	0
65	334	N	I	0	2.007403303	33.72838789	38.62898901	2.352073676	0.665102788
66	334	N	K	13.08993044	20.07403303	10.3779655	18.17834777	31.16497621	24.60880317
67	334	N	L	34.03381914	36.13325946	134.9135515	118.1592605	163.4691205	1.995308365
68	334	N	M	0	0	2.594491376	9.089173885	1.176036838	0.665102788
69	334	N	P	0	0	2.594491376	0	0	271.3619376
70	334	N	Q	0	0	2.594491376	0	0	1.330205577
71	334	N	R	0	0	20.75593101	34.08440207	0.588018419	13.30205577
72	334	N	S	15.70791653	26.09624294	0	2.272293471	219.9188887	257.3947791
73	334	N	T	2.617986088	0	0	0	0.588018419	1.995308365
74	334	N	V	0	0	0	0	510.3999878	624.5315182
75	334	N	W	23.56187479	10.03701652	31.13389651	34.08440207	0	0
76	334	N	Y	83.77555482	142.5256345	225.7207497	193.1449451	0	1.995308365
77	335	L	A	212.0568731	190.7033138	25.94491376	29.53981513	1.176036838	0
78	335	L	C	18.32590262	16.05922643	70.05126715	20.45064124	2.352073676	1.330205577
79	335	L	D	0	0	2.594491376	0	28.22488412	0
80	335	L	E	44.5057635	26.09624294	31.13389651	22.72293471	0	0
81	335	L	F	267.034581	252.9328162	306.1499824	297.6704447	196.398152	177.5824445
82	335	L	G	0	0	0	0	803.8211789	551.3702115
83	335	L	H	0	0	0	0	0	3.325513942
84	335	L	I	0	0	0	0	0	0
85	335	L	K	89.01152699	140.5182312	0	0	0	0
86	335	L	M	2.617986088	0	25.94491376	61.35192372	0	0
87	335	L	N	0	0	0	9.089173885	0	0
88	335	L	P	0	0	0	0	0	17.95777528
89	335	L	Q	0	0	2.594491376	2.272293471	0	35.91555057
90	335	L	R	0	0	41.51186201	11.36146736	218.7428519	186.8938835
91	335	L	S	20.9438887	18.06662973	103.779655	131.7930213	19.40460783	33.25513942
92	335	L	T	0	0	0	0	0	0
93	335	L	V	0	4.014806607	160.8584653	152.2436626	70.56221029	3.325513942
94	335	L	W	2.617986088	0	0	2.272293471	5.292165772	1.330205577
95	335	L	Y	5.235972176	0	0	0	0	1.330205577
96	336	C	A	0	0	0	0	172.2893968	0.665102788
97	336	C	D	0	0	0	0	0	0.665102788
98	336	C	E	0	0	0	0	45.86543669	0
99	336	C	F	0	2.007403303	0	0	17.64055257	0
100	336	C	G	10.47194435	10.03701652	54.48431889	43.17357595	322.8221121	75.82171787
101	336	C	H	0	2.007403303	0	0	154.6488442	23.27859759
102	336	C	I	15.70791653	28.10364625	33.72838789	31.8121086	0	77.81702623
103	336	C	K	2.617986088	6.02220991	0	0	0	0
104	336	C	L	0	0	28.53940514	13.63376083	169.3493047	58.52904537
105	336	C	M	2.617986088	0	0	0	0.588018419	1.330205577
106	336	C	N	0	2.007403303	101.1851637	106.7977931	2.352073676	4.655719518
107	336	C	P	65.4496522	78.28872883	38.91737064	20.45064124	97.61105757	81.14254017
108	336	C	Q	175.4050679	188.6959105	0	0	54.09769456	103.0909322
109	336	C	R	70.68562438	74.27392223	20.75593101	36.35669554	266.3723438	321.9097495
110	336	C	S	57.59569394	30.11104955	83.02372403	61.35192372	413.3769486	242.0974149
111	336	C	T	0	0	23.35042238	29.53981513	186.4018389	0
112	336	C	V	120.42736	126.4664081	75.2402499	90.89173885	87.02672603	15.96246692
113	336	C	W	31.41583306	44.16287267	28.53940514	38.62898901	28.81290254	55.86863422
114	336	C	Y	0	0	0	0	1.764055257	23.94370038
115	337	P	A	54.97770785	74.27392223	62.26779302	68.16880414	32.34101305	41.23637288
116	337	P	C	0	0	0	0	114.6635917	47.22229797
117	337	P	D	0	0	0	0	0	0
118	337	P	E	0	0	0	0	27.6368657	0.665102788
119	337	P	F	0	2.007403303	5.188982752	6.816880414	1.176036838	0.665102788
120	337	P	G	2.617986088	0	93.40168953	77.25797802	0	13.30205577
121	337	P	H	0	0	0	0	4.704147353	4.655719518
122	337	P	I	49.74173567	54.19988919	101.1851637	90.89173885	91.14285496	241.4323122
123	337	P	K	0	2.007403303	2.594491376	6.816880414	578.6101244	496.8317829
124	337	P	L	594.282842	560.0655216	531.8707321	490.8153898	281.0728043	210.8375839
125	337	P	M	0	4.014806607	59.67330165	40.90128248	0.588018419	1.995308365
126	337	P	N	0	0	0	0	1.764055257	1.330205577
127	337	P	Q	243.4727062	228.8439766	176.4254136	181.7834777	604.4829348	601.2529206
128	337	P	R	73.30361046	74.27392223	158.2639739	206.7787059	18.22857099	312.5983105
129	337	P	S	434.5856906	443.63613	319.1224392	363.5669554	195.8101336	103.0909322
130	337	P	T	379.6079828	323.1919318	238.6932066	270.4029231	483.3511405	459.5860267
131	337	P	V	83.77555482	88.32574535	0	0	850.274634	344.5232443
132	337	P	W	0	0	0	0	0.588018419	5.985925095
133	337	P	Y	0	0	0	0	0	0
134	338	F	A	26.17986088	14.05182312	98.59067228	93.16403232	12.3483868	70.50089556
135	338	F	C	366.5180523	273.0068493	477.3864132	518.0829114	1012.567718	1088.773264
136	338	F	D	955.5649221	893.29447	41.51186201	34.08440207	389.2681934	625.196621
137	338	F	E	856.0814508	959.538779	259.4491376	288.5812708	805.5852342	962.4037347
138	338	F	G	586.4288837	521.9248589	121.9410947	97.70861926	372.2156593	167.6059027
139	338	F	H	96.86548526	90.33314865	0	2.272293471	0	0.665102788
140	338	F	I	230.3827757	184.6811039	140.1025343	238.5908145	229.9152019	244.0927233
141	338	F	K	141.3712488	132.488618	752.402499	763.4906063	1584.709639	1751.215642
142	338	F	L	748.7440212	535.976682	550.0321717	774.8520737	500.9916931	279.3431711
143	338	F	M	0	4.014806607	5.188982752	0	2.352073676	3.99061673
144	338	F	N	384.8439549	331.2215451	287.9885427	195.4172385	135.8322548	440.9631486
145	338	F	P	178.023054	164.6070709	2.594491376	24.99522818	238.1474597	1.330205577
146	338	F	Q	154.4611792	202.7477336	33.72838789	34.08440207	0.588018419	0
147	338	F	R	767.0699238	726.6799958	1836.899894	1590.60543	220.5069072	365.1414308
148	338	F	S	1654.567208	1517.596897	508.5203097	506.7214441	695.6257898	531.4171279
149	338	F	T	274.8885392	242.8957997	103.779655	77.25797802	1120.175088	1044.211378
150	338	F	V	468.6195098	371.3696111	290.5830341	415.8297052	362.8073646	466.9021574
151	338	F	W	7.853958264	0	0	4.544586942	2.940092095	1.330205577
152	338	F	Y	99.48347134	84.31093874	67.45677577	81.80256496	142.8884758	146.9877162
153	339	H	A	0	0	2.594491376	0	0	0.665102788
154	339	H	C	26.17986088	24.08883964	25.94491376	9.089173885	2.352073676	51.2129147
155	339	H	D	18.32590262	38.14066276	33.72838789	15.9060543	31.75299463	31.92493384
156	339	H	E	0	0	0	0	0	0
157	339	H	F	2.617986088	0	140.1025343	218.1401732	0	77.15192344
158	339	H	G	0	0	0	0	0	0
159	339	H	I	214.6748592	285.0512691	168.6419394	109.0700866	2.352073676	3.325513942
160	339	H	K	0	2.007403303	0	0	2.940092095	0
161	339	H	L	882.2613117	804.9687247	970.3397746	927.0957363	258.140086	228.1302564
162	339	H	M	0	0	0	0	0	0
163	339	H	N	240.8547201	262.9698327	134.9135515	204.5064124	536.2727982	458.9209239
164	339	H	P	175.4050679	124.4590048	179.0199049	140.8821952	128.7760338	165.6105943
165	339	H	Q	227.7647897	180.6662973	173.8309222	190.8726516	803.2331605	663.1074799
166	339	H	R	282.7424975	238.8809931	246.4766807	231.7739341	108.1953891	99.10031546
167	339	H	S	23.56187479	32.11845285	33.72838789	81.80256496	0	213.497995
168	339	H	T	2.617986088	6.02220991	5.188982752	0	108.7834075	7.316130671
169	339	H	V	2.617986088	2.007403303	134.9135515	134.0653148	1.176036838	2.660411153
170	339	H	W	7.853958264	4.014806607	295.7720169	218.1401732	3.528110515	0
171	339	H	Y	311.5403445	277.0216559	332.0948961	279.492097	164.6451573	141.0017911
172	340	E	A	274.8885392	287.0586724	243.8821893	247.6799884	35.86912356	36.58065336
173	340	E	C	0	0	0	0	155.2368626	3.325513942
174	340	E	D	570.7209672	774.8576751	376.2012495	658.9651067	846.1585051	972.3802765
175	340	E	F	143.9892348	86.31834205	0	0	1.176036838	0
176	340	E	G	348.1921497	355.3103847	329.5004047	245.4076949	210.510594	163.6152859
177	340	E	H	0	4.014806607	0	0	99.37511283	141.6668939
178	340	E	I	0	0	0	0	371.0396224	430.9866068
179	340	E	K	369.1360384	305.1253021	272.4215945	261.3137492	156.4128995	145.6575106
180	340	E	L	2.617986088	4.014806607	5.188982752	0	5.292165772	7.316130671
181	340	E	M	185.8770122	166.6144742	2.594491376	0	135.2442364	5.320822306
182	340	E	N	2.617986088	0	0	0	0.588018419	0.665102788
183	340	E	P	0	0	70.05126715	97.70861926	0	0
184	340	E	Q	151.8431931	146.5404411	51.88982752	49.99045637	24.10875518	23.94370038
185	340	E	R	10.47194435	20.07403303	2.594491376	4.544586942	56.44976823	66.51027883
186	340	E	S	23.56187479	16.05922643	0	2.272293471	0.588018419	0
187	340	E	T	2.617986088	0	2.594491376	2.272293471	96.43502073	0.665102788
188	340	E	V	332.4842332	311.147512	332.0948961	295.3981513	491.5833984	379.7736921
189	340	E	W	94.24749917	76.28132553	0	0	0	422.3402706
190	340	E	Y	5.235972176	10.03701652	2.594491376	4.544586942	9.996313125	15.96246692
191	341	V	A	2.617986088	2.007403303	0	0	6.46820261	35.25044778
192	341	V	C	172.7870818	188.6959105	0	0	116.427647	101.7607266
193	341	V	D	34.03381914	28.10364625	0	4.544586942	1023.740068	890.5726335
194	341	V	E	7.853958264	4.014806607	0	0	13.52442364	16.62756971
195	341	V	F	41.88777741	30.11104955	147.8860084	161.3328365	32.34101305	46.55719518
196	341	V	G	615.2267307	541.9988919	223.1262583	252.2245753	197.5741888	152.9736413
197	341	V	H	2.617986088	0	0	0	5.292165772	213.497995
198	341	V	I	0	2.007403303	0	2.272293471	1.176036838	5.320822306
199	341	V	K	376.9899967	385.4214342	467.0084477	477.181629	555.0893876	11.3067474
200	341	V	L	7.853958264	14.05182312	62.26779302	84.07485844	12.93640522	71.16599835
201	341	V	M	2.617986088	0	0	2.272293471	1.176036838	1.330205577
202	341	V	N	481.7094402	419.5472904	0	6.816880414	24.10875518	240.7672094
203	341	V	P	13.08993044	30.11104955	0	2.272293471	5.880184191	1.995308365
204	341	V	R	795.8677708	594.1913778	121.9410947	122.7038474	627.4156532	26.60411153
205	341	V	S	5.235972176	8.029613214	7.783474128	0	92.3188918	395.736159
206	341	V	T	2.617986088	0	0	0	1.176036838	1.330205577
207	341	V	W	5.235972176	0	0	0	78.79446816	3.325513942
208	341	V	Y	0	2.007403303	0	0	4.116128934	5.320822306
209	342	F	A	2.617986088	0	0	0	40.57327092	0.665102788
210	342	F	C	18.32590262	34.12585616	171.2364308	206.7787059	315.1778726	1.995308365
211	342	F	D	240.8547201	248.9180096	726.4575853	758.9460194	747.3714107	875.2752694
212	342	F	E	295.8324279	325.1993351	358.0398099	390.8344771	808.5253262	212.1677895
213	342	F	G	709.4742299	736.7170123	358.0398099	311.3042056	179.3456178	136.3460716
214	342	F	H	7.853958264	12.04441982	106.3741464	77.25797802	7.644239448	50.54781191
215	342	F	I	5.235972176	4.014806607	28.53940514	31.8121086	1.176036838	6.651027883
216	342	F	K	274.8885392	313.1549153	280.2050686	277.2198035	251.083865	198.2006309
217	342	F	L	73.30361046	74.27392223	77.83474128	72.71339108	619.7714137	544.0540808
218	342	F	M	0	4.014806607	0	4.544586942	3.528110515	1.330205577
219	342	F	N	133.5172905	164.6070709	687.5402146	727.1339108	182.8737283	763.538001
220	342	F	P	248.7086784	212.7847502	1253.139335	1227.038474	2054.536356	1074.141003
221	342	F	Q	57.59569394	56.20729249	251.6656635	199.9618255	291.0691174	141.6668939
222	342	F	R	1877.096025	1750.455681	1094.875361	888.4667473	1020.211957	832.0435882
223	342	F	S	1442.510335	1286.745517	754.9969904	715.7724434	2195.660777	1175.236627
224	342	F	T	507.8893011	465.7175664	0	4.544586942	94.08294705	2.660411153
225	342	F	V	5.235972176	10.03701652	2.594491376	2.272293471	2.940092095	80.47743739
226	342	F	W	0	4.014806607	7.783474128	0	46.45345511	1.995308365
227	342	F	Y	2.617986088	6.02220991	225.7207497	231.7739341	68.21013661	8.646336248
228	343	N	A	0	2.007403303	5.188982752	9.089173885	47.62949195	0
229	343	N	C	0	0	2.594491376	0	1.176036838	0.665102788
230	343	N	D	0	0	103.779655	77.25797802	0	0
231	343	N	E	0	0	0	0	0	0
232	343	N	F	0	0	0	0	326.938241	152.9736413
233	343	N	G	0	0	0	0	0	0.665102788
234	343	N	H	10.47194435	0	12.97245688	11.36146736	1.176036838	1.995308365
235	343	N	I	109.9554157	72.26651892	2.594491376	0	194.6340967	54.53842864
236	343	N	K	10.47194435	24.08883964	44.10635339	59.07963025	76.44239448	46.55719518
237	343	N	L	57.59569394	66.24430901	85.61821541	63.62421719	12.3483868	16.62756971
238	343	N	M	0	0	0	0	1.764055257	19.95308365
239	343	N	P	670.2044385	700.5837529	383.9847236	388.5621836	745.019337	262.7156014
240	343	N	Q	0	0	2.594491376	0	186.4018389	81.14254017
241	343	N	R	0	0	2.594491376	0	62.32995242	71.16599835
242	343	N	S	28.79784697	26.09624294	108.9686378	102.2532062	13.52442364	7.316130671
243	343	N	T	151.8431931	70.25911562	72.64575853	63.62421719	2.352073676	1.330205577
244	343	N	V	0	0	31.13389651	43.17357595	6.46820261	59.85925095
245	343	N	W	65.4496522	62.2295024	2.594491376	0	0	117.7231935
246	343	N	Y	340.3381914	303.1178988	31.13389651	24.99522818	66.44608136	2.660411153
247	344	A	C	0	0	0	2.272293471	21.75668151	4.655719518
248	344	A	D	2.617986088	2.007403303	0	0	4.704147353	14.63226134
249	344	A	E	0	0	72.64575853	29.53981513	27.6368657	7.316130671
250	344	A	F	68.06763829	76.28132553	33.72838789	31.8121086	116.427647	47.22229797
251	344	A	G	0	0	46.70084477	43.17357595	171.7013784	314.5936189
252	344	A	H	0	0	0	0	0	0
253	344	A	I	0	0	0	0	0.588018419	1.330205577
254	344	A	K	0	0	0	0	4.704147353	1.995308365
255	344	A	L	240.8547201	202.7477336	46.70084477	40.90128248	52.3336393	31.25983105
256	344	A	M	2.617986088	0	2.594491376	2.272293471	1.176036838	1.330205577
257	344	A	N	31.41583306	44.16287267	33.72838789	45.44586942	1.764055257	36.58065336
258	344	A	P	0	0	0	0	282.2488412	17.2926725
259	344	A	Q	0	0	2.594491376	2.272293471	45.86543669	0.665102788
260	344	A	R	196.3489566	174.6440874	23.35042238	36.35669554	0	7.316130671
261	344	A	S	2.617986088	8.029613214	0	4.544586942	4.704147353	9.976541825
262	344	A	T	2.617986088	4.014806607	2.594491376	0	1.764055257	1.330205577
263	344	A	V	7.853958264	20.07403303	127.1300774	136.3376083	198.1622072	5.320822306
264	344	A	W	0	0	67.45677577	59.07963025	12.3483868	110.4070629
265	344	A	Y	18.32590262	4.014806607	0	0	0.588018419	0
266	345	T	A	238.236734	226.8365733	241.287698	211.3232928	77.0304129	65.84517604
267	345	T	C	0	4.014806607	0	0	1.176036838	25.27390596
268	345	T	D	70.68562438	96.35535856	0	2.272293471	61.15391559	103.0909322
269	345	T	E	0	6.02220991	70.05126715	81.80256496	179.3456178	0
270	345	T	F	2.617986088	0	5.188982752	0	104.6672786	121.7138103
271	345	T	G	0	0	77.83474128	29.53981513	12.3483868	262.7156014
272	345	T	H	0	0	41.51186201	20.45064124	1.764055257	0
273	345	T	I	133.5172905	136.5034246	230.9097325	159.060543	943.1815442	926.4881841
274	345	T	K	264.4165949	317.1697219	225.7207497	336.2994337	539.8009087	565.3373701
275	345	T	L	2.617986088	6.02220991	77.83474128	72.71339108	24.6967736	39.24106451
276	345	T	M	489.5633985	401.4806607	389.1737064	418.1019987	238.7354782	250.7437512
277	345	T	N	5.235972176	0	41.51186201	24.99522818	7.644239448	7.316130671
278	345	T	P	204.2029149	164.6070709	160.8584653	152.2436626	563.3216455	510.1338386
279	345	T	Q	2.617986088	0	0	2.272293471	1.764055257	38.57596172
280	345	T	R	28.79784697	32.11845285	44.10635339	61.35192372	19.99262625	21.28328923
281	345	T	S	217.2928453	256.9476228	246.4766807	277.2198035	218.1548335	224.8047424
282	345	T	V	57.59569394	60.2220991	0	0	14.11244206	22.6134948
283	345	T	W	2.617986088	0	0	0	38.22119724	71.16599835
284	345	T	Y	0	0	12.97245688	4.544586942	0.588018419	0
285	346	T	A	0	0	28.53940514	34.08440207	0	2.660411153
286	346	T	C	0	0	0	0	0	49.88270912
287	346	T	D	0	0	0	0	0	0
288	346	T	E	0	0	0	0	0	103.0909322
289	346	T	F	57.59569394	40.14806607	0	0	0	1.330205577
290	346	T	G	0	0	0	0	0	0
291	346	T	H	0	0	0	0	0	0.665102788
292	346	T	I	0	0	0	2.272293471	1.764055257	0
293	346	T	K	0	0	15.56694826	6.816880414	71.73824713	186.8938835
294	346	T	L	81.15756873	92.34055196	173.8309222	134.0653148	1.764055257	1.995308365
295	346	T	M	2.617986088	8.029613214	2.594491376	0	0.588018419	0.665102788
296	346	T	N	7.853958264	12.04441982	0	2.272293471	2.940092095	1.995308365
297	346	T	P	2.617986088	2.007403303	2.594491376	0	104.0792602	0.665102788
298	346	T	Q	0	0	0	0	1.176036838	0
299	346	T	R	0	0	184.2088877	138.6099017	1.764055257	94.44459594
300	346	T	S	2.617986088	4.014806607	49.29533614	27.26752165	62.32995242	1.995308365
301	346	T	V	0	0	0	0	0	0
302	346	T	W	0	0	0	0	0	1.330205577
303	346	T	Y	0	0	0	0	385.7400829	413.0288315
304	347	F	A	57.59569394	48.17767928	67.45677577	93.16403232	53.50967614	0
305	347	F	C	99.48347134	132.488618	15.56694826	11.36146736	1213.670017	600.5878178
306	347	F	D	1036.722491	1063.923751	0	4.544586942	932.0091943	162.9501831
307	347	F	E	123.0453461	122.4516015	2.594491376	0	41.74930776	62.5196621
308	347	F	G	246.0906923	196.7255237	85.61821541	74.98568455	506.2838588	379.7736921
309	347	F	H	36.65180523	78.28872883	469.602939	415.8297052	245.2036808	812.0905045
310	347	F	I	0	0	0	0	56.44976823	57.19883979
311	347	F	K	316.7763167	319.1771252	220.531767	254.4968688	359.2792541	545.3842864
312	347	F	L	146.6072209	124.4590048	77.83474128	102.2532062	125.2479233	343.8581416
313	347	F	M	0	0	0	2.272293471	0	1.995308365
314	347	F	N	201.5849288	268.9920427	786.1308869	872.560693	135.8322548	423.0053734
315	347	F	P	196.3489566	162.5996676	57.07881027	22.72293471	0.588018419	137.6762772
316	347	F	Q	130.8993044	80.29613214	0	0	0.588018419	1.330205577
317	347	F	R	1748.814707	1686.218775	1097.469852	1011.170595	1077.249744	2536.036932
318	347	F	S	154.4611792	126.4664081	163.4529567	156.7882495	675.0451451	291.3150213
319	347	F	T	850.8454786	927.4203262	394.3626891	318.121086	261.6681965	273.357246
320	347	F	V	41.88777741	64.23690571	7.783474128	9.089173885	125.2479233	206.1818644
321	347	F	W	18.32590262	18.06662973	2.594491376	2.272293471	1.764055257	1.330205577
322	347	F	Y	5.235972176	2.007403303	31.13389651	27.26752165	8.820276286	2.660411153
323	348	A	C	0	0	0	0	103.4912418	41.23637288
324	348	A	D	39.26979132	40.14806607	106.3741464	129.5207279	118.1917022	31.92493384
325	348	A	E	5.235972176	10.03701652	25.94491376	29.53981513	18.81658941	19.95308365
326	348	A	F	7.853958264	16.05922643	93.40168953	61.35192372	576.2580507	745.5802257
327	348	A	G	154.4611792	180.6662973	142.6970257	97.70861926	175.2294889	369.1320475
328	348	A	H	0	0	59.67330165	68.16880414	0.588018419	73.8264095
329	348	A	I	175.4050679	140.5182312	191.9923618	172.6943038	492.1714168	437.6376347
330	348	A	K	0	24.08883964	0	0	44.10138143	87.12846527
331	348	A	L	31.41583306	18.06662973	220.531767	193.1449451	20.58064467	66.51027883
332	348	A	M	2.617986088	14.05182312	0	0	1.176036838	0.665102788
333	348	A	N	0	0	0	0	1.764055257	0.665102788
334	348	A	P	10.47194435	10.03701652	0	0	14.70046048	1.330205577
335	348	A	Q	0	0	137.5080429	127.2484344	0	0
336	348	A	R	18.32590262	18.06662973	150.4804998	95.43632579	8.820276286	1.995308365
337	348	A	S	44.5057635	40.14806607	103.779655	124.9761409	24.10875518	10.64164461
338	348	A	T	0	4.014806607	41.51186201	18.17834777	0	0
339	348	A	V	99.48347134	128.4738114	70.05126715	111.3423801	328.7022963	266.7062181
340	348	A	W	7.853958264	14.05182312	0	0	3.528110515	0
341	348	A	Y	0	0	88.21270678	90.89173885	125.8359417	163.6152859
342	349	S	A	54.97770785	58.2146958	36.32287926	38.62898901	2.940092095	1.995308365
343	349	S	C	570.7209672	598.2061844	59.67330165	59.07963025	1.176036838	4.655719518
344	349	S	D	115.1913879	118.4367949	0	4.544586942	8.820276286	3.99061673
345	349	S	E	28.79784697	22.08143634	0	0	89.96681812	54.53842864
346	349	S	F	78.53958264	80.29613214	762.7804645	593.068596	511.5760246	465.5719518
347	349	S	G	91.62951308	122.4516015	373.6067581	372.6561293	78.20644974	4.655719518
348	349	S	H	23.56187479	34.12585616	0	0	0.588018419	0
349	349	S	I	335.1022193	381.4066276	306.1499824	252.2245753	1562.952958	1487.834937
350	349	S	K	0	4.014806607	101.1851637	99.98091273	208.7465388	154.3038469
351	349	S	L	979.1267969	905.3388898	1647.502024	1565.610202	2561.408234	1628.836729
352	349	S	M	91.62951308	114.4219883	90.80719816	90.89173885	589.1944559	544.0540808
353	349	S	N	0	0	0	6.816880414	5.292165772	49.21760633
354	349	S	P	5.235972176	4.014806607	2.594491376	2.272293471	31.75299463	64.51497047
355	349	S	Q	0	0	18.16143963	24.99522818	1.176036838	0
356	349	S	R	238.236734	234.8661865	396.9571805	329.4825533	532.7446877	280.6733767
357	349	S	T	0	0	238.6932066	190.8726516	219.3308703	2.660411153
358	349	S	V	243.4727062	343.2659649	269.8271031	240.863108	874.9714076	742.2547118
359	349	S	W	332.4842332	297.0956889	521.4927666	595.3408895	279.3087491	551.3702115
360	349	S	Y	246.0906923	250.9254129	98.59067228	79.53027149	58.80184191	330.5560858
361	350	V	A	806.3397151	730.6948024	664.1897922	761.2183129	62.91797084	64.51497047
362	350	V	C	10.47194435	8.029613214	140.1025343	102.2532062	15.2884789	14.63226134
363	350	V	D	675.4404107	604.2283943	1170.115611	1217.949301	1751.70687	1911.505414
364	350	V	E	484.3274263	405.4954673	921.0444384	793.0304215	1458.873698	1471.872471
365	350	V	F	1199.037628	1545.700544	2648.975695	3231.201316	4206.68377	2312.562395
366	350	V	G	2510.648658	2426.950594	2220.884618	2172.312559	1781.107791	901.2142782
367	350	V	H	274.8885392	254.9402195	404.7406546	395.379064	236.9714229	590.611276
368	350	V	I	329.8662471	301.1104955	295.7720169	347.6609011	197.5741888	299.2962547
369	350	V	K	403.1698576	323.1919318	1159.737645	1106.60692	2776.034957	2157.593445
370	350	V	L	2733.177476	2724.046283	3505.157849	3490.242772	1818.74097	2918.471035
371	350	V	M	1343.026863	1282.730711	1426.970257	1252.033703	2653.727125	1777.819753
372	350	V	N	887.4972838	885.2648568	736.8355508	749.8568455	336.3465357	685.055872
373	350	V	P	0	8.029613214	88.21270678	84.07485844	497.4635825	329.2258802
374	350	V	Q	214.6748592	240.8883964	739.4300421	677.1434544	2259.754785	783.4910846
375	350	V	R	842.9915203	849.1315973	3523.319288	3453.886076	4644.757492	5068.083247
376	350	V	S	431.9677045	465.7175664	54.48431889	77.25797802	419.8451512	409.7033176
377	350	V	T	212.0568731	140.5182312	259.4491376	290.8535643	41.16128934	25.27390596
378	350	V	W	644.0245777	722.6651892	3121.173125	3015.333436	5194.554714	4587.879034
379	350	V	Y	1411.094501	1363.026843	1299.840179	1220.221594	1840.497652	2301.92075
380	351	Y	A	39.26979132	54.19988919	2.594491376	2.272293471	1.176036838	0
381	351	Y	C	20.9438887	30.11104955	7.783474128	9.089173885	1104.886609	809.4300934
382	351	Y	D	112.5734018	98.36276187	28.53940514	13.63376083	694.4497529	659.1168632
383	351	Y	E	109.9554157	122.4516015	93.40168953	102.2532062	119.3677391	3.325513942
384	351	Y	F	0	6.02220991	5.188982752	4.544586942	5.880184191	3.325513942
385	351	Y	G	2248.85005	2410.891367	3414.350651	3167.577099	952.5898389	1147.30231
386	351	Y	H	2.617986088	2.007403303	2.594491376	4.544586942	9.996313125	0.665102788
387	351	Y	I	183.2590262	240.8883964	199.7758359	247.6799884	15.87649732	13.96715855
388	351	Y	K	685.9123551	688.5393331	1260.922809	1206.587833	1610.58245	1397.380958
389	351	Y	L	753.9799934	686.5319298	223.1262583	249.9522818	1087.246057	603.248229
390	351	Y	M	28.79784697	12.04441982	5.188982752	11.36146736	2.352073676	59.85925095
391	351	Y	N	7.853958264	2.007403303	5.188982752	2.272293471	4.704147353	2.660411153
392	351	Y	P	5.235972176	2.007403303	5.188982752	2.272293471	0.588018419	113.067474
393	351	Y	Q	68.06763829	70.25911562	25.94491376	18.17834777	1.764055257	72.49620393
394	351	Y	R	3586.640941	3531.022411	6999.937732	6466.947219	2713.705004	4433.575187
395	351	Y	S	34.03381914	66.24430901	215.3427842	174.9665973	64.09400768	83.13784854
396	351	Y	T	5.235972176	2.007403303	2.594491376	2.272293471	2.352073676	0.665102788
397	351	Y	V	89.01152699	86.31834205	2.594491376	24.99522818	4.704147353	35.91555057
398	351	Y	W	10.47194435	10.03701652	2.594491376	18.17834777	108.7834075	4.655719518
399	352	A	C	0	0	2.594491376	0	0	0.665102788
400	352	A	D	439.8216628	453.6731466	300.9609996	424.9188791	2318.556626	2408.337196
401	352	A	E	0	8.029613214	5.188982752	4.544586942	8.232257867	16.62756971
402	352	A	F	0	2.007403303	46.70084477	22.72293471	0	0.665102788
403	352	A	G	78.53958264	54.19988919	33.72838789	52.26274984	623.2995242	285.994199
404	352	A	H	0	0	0	2.272293471	1.764055257	3.99061673
405	352	A	I	0	0	0	2.272293471	1.176036838	1.330205577
406	352	A	K	0	0	2.594491376	0	2.940092095	0.665102788
407	352	A	L	0	2.007403303	0	4.544586942	31.16497621	31.92493384
408	352	A	M	0	0	0	0	1.764055257	0.665102788
409	352	A	N	7.853958264	2.007403303	23.35042238	6.816880414	1.764055257	0
410	352	A	P	575.9569394	560.0655216	863.9656282	863.4715191	1324.21748	1279.657765
411	352	A	Q	0	2.007403303	10.3779655	0	70.56221029	1.330205577
412	352	A	R	2.617986088	0	2.594491376	2.272293471	6.46820261	20.61818644
413	352	A	S	649.2605498	1029.797895	524.0872579	1022.532062	960.2340784	836.0342049
414	352	A	T	356.046108	361.3325946	220.531767	281.7643904	329.8783331	176.2522389
415	352	A	V	403.1698576	435.6065168	381.3902323	361.2946619	125.8359417	387.7549256
416	352	A	W	130.8993044	120.4441982	0	0	8.232257867	3.325513942
417	352	A	Y	0	2.007403303	5.188982752	4.544586942	19.99262625	16.62756971
418	353	W	A	243.4727062	144.5330378	194.5868532	220.4124667	10.58433154	104.4211378
419	353	W	C	1683.365055	2029.48474	866.5601196	1261.122877	1985.150183	1759.861978
420	353	W	D	434.5856906	501.8508258	635.6503871	661.2374001	841.4543577	1672.06841
421	353	W	E	2324.771646	2230.22507	1359.513481	1231.583061	1171.920709	1189.868888
422	353	W	F	107.3374296	114.4219883	28.53940514	120.431554	71.73824713	43.23168124
423	353	W	G	1649.331235	1652.092919	4293.883227	4092.400542	3606.904983	5449.852247
424	353	W	H	49.74173567	124.4590048	5.188982752	34.08440207	102.3152049	40.57127009
425	353	W	I	1185.947698	1252.619661	1403.619834	1329.291681	1789.340049	1619.52529
426	353	W	K	217.2928453	315.1623186	1276.489757	1256.57829	716.7944529	975.0406877
427	353	W	L	3476.685525	3741.799758	7041.449594	6837.331055	7203.813652	7558.228086
428	353	W	M	413.6418019	319.1771252	2015.919799	2124.594396	167.5852494	897.2236614
429	353	W	N	379.6079828	333.2289484	770.5639386	877.1052799	841.4543577	639.8288824
430	353	W	P	2.617986088	2.007403303	5.188982752	4.544586942	14.70046048	5.320822306
431	353	W	Q	955.5649221	857.1612105	1403.619834	1497.441398	200.5142809	780.1655707
432	353	W	R	1806.410401	1907.033138	2716.432471	2622.226666	1128.995365	2244.721911
433	353	W	S	1492.25207	1375.071263	72.64575853	81.80256496	252.2599018	1092.098778
434	353	W	T	1233.071447	1336.9306	1634.529567	1417.911126	1096.066333	1761.192183
435	353	W	V	2141.51262	2063.610596	337.2838789	338.5717272	1754.646963	983.6870239
436	353	W	Y	133.5172905	104.3849718	5.188982752	18.17834777	9.996313125	21.28328923
437	354	N	A	0	0	0	2.272293471	5.292165772	2.660411153
438	354	N	C	41.88777741	48.17767928	5.188982752	4.544586942	0	3.325513942
439	354	N	D	327.248261	293.0808823	614.8944561	513.5383245	178.169581	171.5965194
440	354	N	E	0	0	0	2.272293471	0	0
441	354	N	F	2.617986088	6.02220991	2.594491376	2.272293471	84.08663393	161.6199776
442	354	N	G	0	0	5.188982752	4.544586942	2.940092095	1.330205577
443	354	N	H	460.7655515	347.2807715	407.335146	390.8344771	28.22488412	39.9061673
444	354	N	I	214.6748592	192.7107171	210.1538014	224.9570537	280.4847859	178.2475473
445	354	N	K	358.6640941	421.5546937	360.6343013	386.2898901	246.3797176	189.5542947
446	354	N	L	369.1360384	397.4658541	114.1576205	43.17357595	53.50967614	23.94370038
447	354	N	M	0	2.007403303	0	0	1.176036838	0.665102788
448	354	N	P	94.24749917	104.3849718	254.2601548	304.4873251	245.7916992	253.4041623
449	354	N	Q	0	0	0	0	7.644239448	1.330205577
450	354	N	R	2.617986088	2.007403303	0	0	2.940092095	83.13784854
451	354	N	S	340.3381914	347.2807715	259.4491376	295.3981513	137.5963101	158.2944636
452	354	N	T	274.8885392	210.7773469	215.3427842	236.318521	3486.949225	3259.668766
453	354	N	V	20.9438887	14.05182312	80.42923265	68.16880414	7.056221029	27.26921432
454	354	N	W	0	0	0	0	26.46082886	133.6856605
455	354	N	Y	450.2936071	359.3251913	381.3902323	409.0128248	359.2792541	354.4997862
456	355	R	A	539.3051341	453.6731466	28.53940514	11.36146736	875.559426	1008.96093
457	355	R	C	1102.172143	1009.723862	620.0834388	586.2517156	569.2018297	451.6047933
458	355	R	D	225.1468036	305.1253021	918.4499471	749.8568455	633.8838558	633.8429573
459	355	R	E	26.17986088	36.13325946	228.3152411	127.2484344	80.55852342	275.3525544
460	355	R	F	897.9692282	951.5091658	970.3397746	811.2087692	492.1714168	705.0089556
461	355	R	G	1934.691719	1796.625957	588.9495423	549.89502	645.6442242	480.8693159
462	355	R	H	403.1698576	407.5028706	534.4652234	479.4539224	612.7151927	656.4564521
463	355	R	I	269.6525671	277.0216559	895.0995247	1102.062334	1677.61655	1867.60863
464	355	R	K	23.56187479	4.014806607	0	0	2.352073676	195.5402198
465	355	R	L	3500.2474	3665.518432	3206.791341	3681.115423	7474.890143	5719.218877
466	355	R	M	1075.992282	1132.175463	617.4889475	561.2564874	187.5778757	629.8523405
467	355	R	N	2.617986088	2.007403303	396.9571805	388.5621836	540.9769456	96.43990431
468	355	R	P	518.3612454	499.8434225	677.1622491	606.7023568	1208.96587	1200.510533
469	355	R	Q	2.617986088	2.007403303	0	4.544586942	124.0718864	35.25044778
470	355	R	S	575.9569394	746.7540289	461.8194649	686.2326283	1754.646963	1368.781538
471	355	R	T	133.5172905	108.3997784	7.783474128	0	55.86174981	50.54781191
472	355	R	V	1976.579496	2003.388497	1551.505843	1520.164332	1035.500436	1048.201994
473	355	R	W	1890.185956	1766.514907	3180.846427	2742.65822	1423.004574	3320.858222
474	355	R	Y	311.5403445	289.0660757	778.3474128	770.3074868	970.2303915	335.2118053
475	356	K	A	125.6633322	116.4293916	18.16143963	20.45064124	0.588018419	0
476	356	K	C	264.4165949	299.1030922	2.594491376	2.272293471	0	0
477	356	K	D	0	0	0	0	0	0.665102788
478	356	K	E	0	0	0	0	0	73.16130671
479	356	K	F	2.617986088	6.02220991	0	0	0.588018419	1.330205577
480	356	K	G	0	0	0	0	187.5778757	1.330205577
481	356	K	H	0	0	0	0	18.81658941	108.4117545
482	356	K	I	0	0	0	2.272293471	3.528110515	6.651027883
483	356	K	L	303.6863862	341.2585616	44.10635339	59.07963025	179.9336362	2.660411153
484	356	K	M	0	2.007403303	28.53940514	29.53981513	1.176036838	35.25044778
485	356	K	N	196.3489566	174.6440874	160.8584653	170.4220103	840.2783209	984.3521267
486	356	K	P	1214.745545	1212.471595	3113.389651	2706.301524	2969.493016	1338.851913
487	356	K	Q	0	4.014806607	0	0	9.996313125	0.665102788
488	356	K	R	5.235972176	2.007403303	0	0	4.116128934	1.330205577
489	356	K	S	10.47194435	12.04441982	5.188982752	4.544586942	5.880184191	1.330205577
490	356	K	T	7.853958264	10.03701652	262.043629	236.318521	17.05253415	9.976541825
491	356	K	V	0	0	36.32287926	36.35669554	0.588018419	387.7549256
492	356	K	W	0	0	0	0	10.58433154	0
493	356	K	Y	2.617986088	0	62.26779302	29.53981513	2.352073676	2.660411153
494	357	R	A	57.59569394	90.33314865	15.56694826	22.72293471	0	0
495	357	R	C	0	0	0	0	4.116128934	3.99061673
496	357	R	D	5.235972176	16.05922643	2.594491376	0	4.704147353	6.651027883
497	357	R	E	2.617986088	6.02220991	0	0	0	0
498	357	R	F	0	0	0	2.272293471	128.7760338	0
499	357	R	G	0	0	10.3779655	9.089173885	9.408294705	17.2926725
500	357	R	H	0	0	0	2.272293471	24.10875518	21.94839201
501	357	R	I	0	0	2.594491376	6.816880414	45.27741827	7.316130671
502	357	R	K	20.9438887	18.06662973	15.56694826	20.45064124	37.0451604	38.57596172
503	357	R	L	0	0	2.594491376	4.544586942	139.3603653	162.9501831
504	357	R	M	2.617986088	2.007403303	0	6.816880414	94.08294705	562.6769589
505	357	R	N	2.617986088	0	0	0	2.940092095	1.995308365
506	357	R	P	2.617986088	0	5.188982752	0	43.51336301	0
507	357	R	Q	0	0	0	0	0.588018419	0
508	357	R	S	479.0914541	445.6435334	391.7681978	497.6322702	511.5760246	651.1356298
509	357	R	T	2.617986088	0	5.188982752	4.544586942	2.940092095	31.92493384
510	357	R	V	0	0	2.594491376	0	0.588018419	13.30205577
511	357	R	W	0	2.007403303	0	2.272293471	0.588018419	0
512	357	R	Y	5.235972176	0	2.594491376	0	0.588018419	0
513	358	I	A	5.235972176	2.007403303	0	0	0	0.665102788
514	358	I	C	0	0	75.2402499	59.07963025	44.68939985	46.55719518
515	358	I	D	2.617986088	4.014806607	83.02372403	47.7181629	25.87281044	125.0393242
516	358	I	E	2.617986088	2.007403303	2.594491376	0	0	115.7278852
517	358	I	F	7.853958264	8.029613214	15.56694826	40.90128248	11.17234996	1.330205577
518	358	I	G	0	0	72.64575853	84.07485844	3.528110515	0.665102788
519	358	I	H	0	2.007403303	0	0	0.588018419	1.995308365
520	358	I	K	468.6195098	429.5843069	2.594491376	0	208.1585204	89.78887642
521	358	I	L	5.235972176	14.05182312	2.594491376	6.816880414	18.81658941	10.64164461
522	358	I	M	293.2144419	254.9402195	223.1262583	229.5016406	162.8811021	158.9595664
523	358	I	N	13.08993044	10.03701652	7.783474128	0	202.2783362	183.5683696
524	358	I	P	908.4411725	865.1908238	2039.270221	1904.181929	568.0257928	882.5914001
525	358	I	Q	0	2.007403303	2.594491376	2.272293471	4.704147353	34.58534499
526	358	I	R	685.9123551	539.9914886	150.4804998	181.7834777	1201.32163	437.6376347
527	358	I	S	5.235972176	4.014806607	33.72838789	34.08440207	16.46451573	20.61818644
528	358	I	T	83.77555482	86.31834205	2.594491376	2.272293471	75.85437606	3.325513942
529	358	I	V	2.617986088	0	2.594491376	4.544586942	1.764055257	1.330205577
530	358	I	W	0	0	0	0	0	0
531	358	I	Y	0	0	0	0	0.588018419	1.995308365
532	359	S	A	2.617986088	2.007403303	31.13389651	38.62898901	258.140086	125.0393242
533	359	S	C	230.3827757	230.8513799	215.3427842	199.9618255	231.6792571	231.4557703
534	359	S	D	0	0	0	0	9.996313125	10.64164461
535	359	S	E	0	0	0	0	1.176036838	0
536	359	S	F	2.617986088	0	0	0	1.764055257	9.311439036
537	359	S	G	301.0684001	266.9846393	251.6656635	249.9522818	176.4055257	166.9407999
538	359	S	H	0	0	0	0	0	0
539	359	S	I	497.4173567	702.5911562	282.79956	543.0781396	752.6635764	685.7209747
540	359	S	K	0	0	0	2.272293471	8.232257867	13.96715855
541	359	S	L	5.235972176	4.014806607	132.3190602	168.1497169	71.15022871	5.985925095
542	359	S	M	18.32590262	26.09624294	0	0	86.43870761	1.330205577
543	359	S	N	319.3943027	268.9920427	295.7720169	272.6752165	132.8921627	133.0205577
544	359	S	P	112.5734018	204.7551369	0	2.272293471	468.65068	349.1789639
545	359	S	Q	0	0	0	0	0.588018419	2.660411153
546	359	S	R	712.0922159	632.3320406	708.2961456	806.6641823	599.1907691	590.611276
547	359	S	T	52.35972176	56.20729249	64.8622844	70.44109761	98.19907599	77.81702623
548	359	S	V	0	2.007403303	2.594491376	0	208.7465388	135.6809688
549	359	S	W	31.41583306	30.11104955	5.188982752	0	208.1585204	0
550	359	S	Y	0	2.007403303	0	2.272293471	1.764055257	1.330205577
551	360	N	A	0	0	0	0	0	0.665102788
552	360	N	C	2.617986088	2.007403303	0	6.816880414	1.176036838	2.660411153
553	360	N	D	350.8101358	270.999446	259.4491376	263.5860427	122.3078312	117.7231935
554	360	N	E	0	0	0	2.272293471	0	0
555	360	N	F	0	0	93.40168953	81.80256496	21.75668151	3.99061673
556	360	N	G	60.21368002	60.2220991	0	0	1.176036838	0.665102788
557	360	N	H	188.4949983	156.5774577	176.4254136	163.6051299	417.4930776	349.1789639
558	360	N	I	185.8770122	226.8365733	249.0711721	220.4124667	398.6764881	177.5824445
559	360	N	K	238.236734	242.8957997	334.6893875	313.576499	3281.142779	3354.778464
560	360	N	L	13.08993044	14.05182312	114.1576205	104.5254997	13.52442364	172.926725
561	360	N	M	0	0	0	0	61.741934	5.985925095
562	360	N	P	2.617986088	0	2.594491376	0	2.352073676	0.665102788
563	360	N	Q	0	0	0	0	7.644239448	12.63695298
564	360	N	R	2.617986088	6.02220991	2.594491376	6.816880414	21.16866309	13.96715855
565	360	N	S	238.236734	218.8069601	210.1538014	213.5955863	532.7446877	89.12377363
566	360	N	T	272.2705532	212.7847502	220.531767	224.9570537	959.64606	894.5632503
567	360	N	V	49.74173567	30.11104955	0	2.272293471	1.176036838	1.330205577
568	360	N	W	10.47194435	2.007403303	2.594491376	0	52.3336393	47.88740076
569	360	N	Y	594.282842	461.7027598	306.1499824	359.0223685	471.0027537	444.2886626
570	361	C	A	68.06763829	84.31093874	7.783474128	2.272293471	522.1603562	897.8887642
571	361	C	D	0	0	0	0	25.87281044	62.5196621
572	361	C	E	0	0	0	0	211.0986125	1.330205577
573	361	C	F	41.88777741	72.26651892	64.8622844	59.07963025	364.5714198	232.7859759
574	361	C	G	0	0	5.188982752	0	48.80552878	11.97185019
575	361	C	H	0	4.014806607	80.42923265	59.07963025	33.51704989	19.28798086
576	361	C	I	0	0	0	0	7.056221029	0
577	361	C	K	0	0	0	2.272293471	5.292165772	3.99061673
578	361	C	L	0	10.03701652	204.9648187	199.9618255	3.528110515	162.9501831
579	361	C	M	5.235972176	8.029613214	0	2.272293471	1.764055257	1.330205577
580	361	C	N	0	0	0	0	4.116128934	9.311439036
581	361	C	P	7.853958264	8.029613214	2.594491376	0	0	0
582	361	C	Q	0	0	0	0	0	0
583	361	C	R	125.6633322	124.4590048	33.72838789	18.17834777	453.3622011	69.83579277
584	361	C	S	60.21368002	68.25171232	25.94491376	13.63376083	110.5474628	5.320822306
585	361	C	T	2.617986088	0	0	0	64.09400768	0.665102788
586	361	C	V	0	0	0	0	365.7474567	1.330205577
587	361	C	W	175.4050679	128.4738114	80.42923265	70.44109761	109.9594444	56.53373701
588	361	C	Y	5.235972176	0	0	0	144.6525311	7.316130671
589	362	V	A	450.2936071	437.6139201	435.8745512	481.7262159	155.2368626	266.7062181
590	362	V	C	0	2.007403303	0	0	29.98893937	1.330205577
591	362	V	D	0	0	0	0	2.352073676	252.7390596
592	362	V	E	240.8547201	277.0216559	210.1538014	252.2245753	393.9723408	412.3637288
593	362	V	F	0	4.014806607	7.783474128	6.816880414	5.292165772	2.660411153
594	362	V	G	277.5065253	371.3696111	539.6542062	515.810618	99.96313125	185.5636779
595	362	V	H	0	0	23.35042238	20.45064124	91.73087338	0
596	362	V	I	2.617986088	2.007403303	0	2.272293471	0.588018419	0.665102788
597	362	V	K	0	0	2.594491376	2.272293471	7.056221029	3.99061673
598	362	V	L	701.6202716	768.8354652	492.9533614	793.0304215	777.36035	710.3297779
599	362	V	M	411.0238158	327.2067385	394.3626891	359.0223685	189.9299494	196.8704253
600	362	V	N	0	0	2.594491376	4.544586942	1.176036838	0
601	362	V	P	0	2.007403303	49.29533614	20.45064124	3.528110515	289.3197129
602	362	V	Q	18.32590262	16.05922643	153.0749912	179.5111842	29.98893937	7.316130671
603	362	V	R	2.617986088	0	75.2402499	49.99045637	10.58433154	2.660411153
604	362	V	S	0	0	41.51186201	29.53981513	96.43502073	5.985925095
605	362	V	T	0	0	46.70084477	43.17357595	0.588018419	1.995308365
606	362	V	W	0	0	0	2.272293471	38.80921566	1.330205577
607	362	V	Y	2.617986088	0	2.594491376	0	1.176036838	1.330205577
608	363	A	C	0	0	2.594491376	2.272293471	0.588018419	1.330205577
609	363	A	D	699.0022855	774.8576751	783.5363955	965.7247253	735.0230239	596.5972011
610	363	A	E	2.617986088	4.014806607	7.783474128	9.089173885	37.0451604	59.85925095
611	363	A	F	0	0	0	2.272293471	9.408294705	130.3601465
612	363	A	G	60.21368002	52.19248589	140.1025343	172.6943038	229.9152019	152.3085385
613	363	A	H	13.08993044	20.07403303	49.29533614	43.17357595	409.8488381	256.7296763
614	363	A	I	2.617986088	0	2.594491376	2.272293471	86.43870761	7.98123346
615	363	A	K	0	0	0	0	132.8921627	1.995308365
616	363	A	L	2.617986088	0	62.26779302	45.44586942	104.6672786	15.29736413
617	363	A	M	0	0	0	2.272293471	1.764055257	59.85925095
618	363	A	N	0	0	108.9686378	97.70861926	4.704147353	2.660411153
619	363	A	P	437.2036767	365.3474012	83.02372403	72.71339108	208.1585204	160.9548748
620	363	A	Q	44.5057635	76.28132553	0	6.816880414	0	0.665102788
621	363	A	R	0	0	181.6143963	238.5908145	439.2497591	337.8722165
622	363	A	S	905.8231865	977.6054087	661.5953009	958.9078449	1215.434072	946.4412678
623	363	A	T	332.4842332	295.0882856	337.2838789	263.5860427	384.5640461	483.5297271
624	363	A	V	486.9454124	479.7693895	438.4690425	447.6418138	175.8175073	142.9970995
625	363	A	W	2.617986088	0	0	0	0	0
626	363	A	Y	5.235972176	0	5.188982752	2.272293471	6.46820261	3.325513942
627	364	D	A	70.68562438	78.28872883	0	2.272293471	2.940092095	288.6546101
628	364	D	C	0	0	2.594491376	0	83.49861551	0.665102788
629	364	D	E	68.06763829	46.17027598	51.88982752	59.07963025	85.85068919	300.6264603
630	364	D	F	0	0	0	0	1.764055257	0
631	364	D	G	60.21368002	28.10364625	101.1851637	118.1592605	482.1751037	764.2031038
632	364	D	H	0	0	0	0	0.588018419	9.976541825
633	364	D	I	2.617986088	0	0	0	1.764055257	63.18476489
634	364	D	K	0	0	0	0	0.588018419	0
635	364	D	L	39.26979132	46.17027598	2.594491376	6.816880414	139.9483837	102.4258294
636	364	D	M	10.47194435	12.04441982	0	0	124.6599048	11.3067474
637	364	D	N	2.617986088	0	176.4254136	129.5207279	1.176036838	1.995308365
638	364	D	P	0	0	150.4804998	86.34715191	20.58064467	0
639	364	D	Q	0	0	0	0	116.427647	0
640	364	D	R	0	2.007403303	360.6343013	268.1306296	67.03409978	210.1724811
641	364	D	S	10.47194435	2.007403303	0	0	87.02672603	23.27859759
642	364	D	T	0	0	0	0	313.4138174	0.665102788
643	364	D	V	5.235972176	2.007403303	64.8622844	68.16880414	361.0433093	108.4117545
644	364	D	W	10.47194435	6.02220991	7.783474128	2.272293471	2.352073676	147.652819
645	364	D	Y	0	6.02220991	2.594491376	0	1.764055257	0.665102788
646	365	Y	A	41.88777741	64.23690571	0	0	195.8101336	2.660411153
647	365	Y	C	1041.958463	887.2722601	1151.954171	1067.977931	89.96681812	109.7419601
648	365	Y	D	335.1022193	361.3325946	303.555491	361.2946619	233.4433124	282.0035822
649	365	Y	E	2.617986088	2.007403303	2.594491376	0	5.292165772	9.311439036
650	365	Y	F	369.1360384	305.1253021	313.9334565	343.1163142	250.4958465	226.8000508
651	365	Y	G	0	0	0	0	0.588018419	0.665102788
652	365	Y	H	638.7886055	632.3320406	739.4300421	781.6689541	598.6027506	562.0118561
653	365	Y	I	0	0	0	2.272293471	138.7723469	1.995308365
654	365	Y	K	5.235972176	0	2.594491376	0	1.764055257	72.49620393
655	365	Y	L	0	0	2.594491376	2.272293471	154.0608258	5.985925095
656	365	Y	M	0	2.007403303	0	2.272293471	1.764055257	1.330205577
657	365	Y	N	280.1245114	240.8883964	228.3152411	329.4825533	269.9004544	268.7015265
658	365	Y	P	7.853958264	0	7.783474128	2.272293471	7.056221029	4.655719518
659	365	Y	Q	0	0	5.188982752	4.544586942	2.352073676	6.651027883
660	365	Y	R	0	0	298.3665082	231.7739341	1.176036838	105.7513433
661	365	Y	S	1188.565684	1252.619661	1403.619834	1561.065615	848.5105787	853.3268774
662	365	Y	T	2.617986088	0	7.783474128	2.272293471	15.87649732	49.21760633
663	365	Y	V	52.35972176	68.25171232	0	0	48.80552878	0.665102788
664	365	Y	W	0	0	5.188982752	2.272293471	2.940092095	1.995308365
665	366	S	A	0	0	0	0	1.176036838	0.665102788
666	366	S	C	2.617986088	0	2.594491376	0	42.33732617	27.26921432
667	366	S	D	0	0	0	0	0	1.330205577
668	366	S	E	0	0	0	0	0	0
669	366	S	F	0	0	0	0	6.46820261	25.27390596
670	366	S	G	0	0	7.783474128	2.272293471	48.21751037	57.86394258
671	366	S	H	0	0	111.5631292	102.2532062	2.352073676	0
672	366	S	I	0	0	2.594491376	0	99.96313125	3.325513942
673	366	S	K	7.853958264	2.007403303	7.783474128	0	14.70046048	13.96715855
674	366	S	L	117.809374	130.4812147	0	2.272293471	97.02303915	10.64164461
675	366	S	M	7.853958264	16.05922643	15.56694826	9.089173885	0	1.330205577
676	366	S	N	2.617986088	0	90.80719816	77.25797802	0.588018419	1.995308365
677	366	S	P	2.617986088	0	0	0	0	73.8264095
678	366	S	Q	0	0	0	0	0	39.24106451
679	366	S	R	178.023054	128.4738114	95.99618091	104.5254997	501.5797115	317.25403
680	366	S	T	0	0	0	2.272293471	42.92534459	23.94370038
681	366	S	V	75.92159655	108.3997784	5.188982752	11.36146736	369.2755672	218.1537146
682	366	S	W	0	0	0	0	0.588018419	135.6809688
683	366	S	Y	0	0	31.13389651	52.26274984	535.0967614	11.3067474
684	367	V	A	0	2.007403303	5.188982752	2.272293471	1.176036838	0
685	367	V	C	0	0	0	0	6.46820261	0.665102788
686	367	V	D	7.853958264	0	0	0	0.588018419	15.29736413
687	367	V	E	10.47194435	8.029613214	171.2364308	163.6051299	39.39723408	17.2926725
688	367	V	F	0	0	2.594491376	2.272293471	1.764055257	0.665102788
689	367	V	G	5.235972176	6.02220991	2.594491376	0	41.16128934	8.646336248
690	367	V	H	0	0	15.56694826	27.26752165	2.940092095	49.21760633
691	367	V	I	20.9438887	20.07403303	18.16143963	24.99522818	146.4165864	135.015866
692	367	V	K	0	0	0	0	0.588018419	1.330205577
693	367	V	L	0	2.007403303	2.594491376	4.544586942	4.116128934	1.995308365
694	367	V	M	0	0	0	0	0.588018419	0
695	367	V	N	0	0	2.594491376	4.544586942	2.352073676	168.9361082
696	367	V	P	0	0	0	0	2.352073676	2.660411153
697	367	V	R	0	0	0	0	62.32995242	1.330205577
698	367	V	S	0	0	0	0	285.1889333	135.6809688
699	367	V	T	0	0	0	2.272293471	2.352073676	0
700	367	V	W	0	0	140.1025343	118.1592605	0	0
701	367	V	Y	0	0	0	0	0	0.665102788
702	368	I	A	0	2.007403303	0	0	0.588018419	0
703	368	I	C	83.77555482	106.3923751	2.594491376	0	131.1281075	39.9061673
704	368	I	D	335.1022193	216.7995568	15.56694826	24.99522818	184.6377836	176.9173417
705	368	I	E	62.83166611	72.26651892	0	0	30.57695779	101.7607266
706	368	I	F	0	2.007403303	0	0	4.704147353	17.95777528
707	368	I	G	510.5072872	501.8508258	101.1851637	93.16403232	249.9078281	250.0786484
708	368	I	H	319.3943027	359.3251913	67.45677577	79.53027149	226.9751098	54.53842864
709	368	I	K	5.235972176	8.029613214	0	2.272293471	21.75668151	138.34138
710	368	I	L	10.47194435	6.02220991	44.10635339	54.53504331	4.116128934	150.3132302
711	368	I	M	256.5626366	206.7625402	236.0987152	256.7691623	158.1769547	136.3460716
712	368	I	N	57.59569394	58.2146958	0	0	137.5963101	603.9133318
713	368	I	P	0	0	93.40168953	77.25797802	778.5363869	0
714	368	I	Q	68.06763829	98.36276187	0	0	67.03409978	150.9783329
715	368	I	R	986.9807552	955.5239724	500.7368356	565.8010743	281.6608227	861.3081109
716	368	I	S	183.2590262	226.8365733	106.3741464	93.16403232	286.3649701	144.3273051
717	368	I	T	2.617986088	4.014806607	124.535586	115.886967	4.704147353	150.9783329
718	368	I	V	2.617986088	8.029613214	2.594491376	2.272293471	12.3483868	37.91085893
719	368	I	W	20.9438887	32.11845285	7.783474128	15.9060543	20.58064467	0.665102788
720	368	I	Y	91.62951308	132.488618	12.97245688	24.99522818	1.764055257	0.665102788
721	369	Y	A	0	0	0	0	22.93271834	1.330205577
722	369	Y	C	0	0	2.594491376	0	2.940092095	119.0533991
723	369	Y	D	5.235972176	2.007403303	5.188982752	4.544586942	12.93640522	15.29736413
724	369	Y	E	0	0	2.594491376	0	0	14.63226134
725	369	Y	F	0	2.007403303	0	2.272293471	2.940092095	0.665102788
726	369	Y	G	34.03381914	56.20729249	101.1851637	81.80256496	240.4995334	178.9126501
727	369	Y	H	0	4.014806607	124.535586	211.3232928	0.588018419	0
728	369	Y	I	0	0	0	0	61.741934	103.0909322
729	369	Y	K	0	0	10.3779655	15.9060543	122.3078312	0
730	369	Y	L	2.617986088	4.014806607	31.13389651	49.99045637	2.352073676	3.99061673
731	369	Y	M	52.35972176	94.34795526	49.29533614	68.16880414	0	1.330205577
732	369	Y	N	0	0	0	0	118.1917022	2.660411153
733	369	Y	P	0	0	2.594491376	0	1.764055257	1.330205577
734	369	Y	Q	2.617986088	6.02220991	25.94491376	31.8121086	265.196307	55.20353143
735	369	Y	R	99.48347134	104.3849718	2.594491376	2.272293471	2.940092095	0
736	369	Y	S	5.235972176	10.03701652	7.783474128	11.36146736	78.79446816	20.61818644
737	369	Y	T	0	4.014806607	0	0	2.940092095	1.995308365
738	369	Y	V	2.617986088	2.007403303	2.594491376	0	22.34469993	37.24575615
739	369	Y	W	5.235972176	4.014806607	38.91737064	34.08440207	4.704147353	4.655719518
740	370	N	A	57.59569394	44.16287267	67.45677577	52.26274984	0.588018419	0
741	370	N	C	0	0	2.594491376	0	18.81658941	1.330205577
742	370	N	D	0	4.014806607	2.594491376	0	1.764055257	1.330205577
743	370	N	E	107.3374296	114.4219883	38.91737064	63.62421719	64.6820261	203.5214532
744	370	N	F	0	4.014806607	90.80719816	93.16403232	81.14654183	0
745	370	N	G	2.617986088	0	18.16143963	18.17834777	160.5290284	0
746	370	N	H	0	0	0	0	0	0.665102788
747	370	N	I	172.7870818	248.9180096	59.67330165	29.53981513	1.764055257	0
748	370	N	K	57.59569394	44.16287267	41.51186201	38.62898901	29.98893937	36.58065336
749	370	N	L	0	0	106.3741464	68.16880414	0	7.98123346
750	370	N	M	5.235972176	8.029613214	0	0	1.764055257	5.985925095
751	370	N	P	0	0	2.594491376	0	1.176036838	308.6076938
752	370	N	Q	0	0	0	0	27.04884728	0.665102788
753	370	N	R	18.32590262	16.05922643	5.188982752	2.272293471	1.764055257	3.325513942
754	370	N	S	26.17986088	38.14066276	0	2.272293471	132.8921627	2.660411153
755	370	N	T	23.56187479	12.04441982	5.188982752	22.72293471	518.6322456	208.1771727
756	370	N	V	285.3604836	246.9106063	0	0	173.4654336	51.2129147
757	370	N	W	20.9438887	22.08143634	31.13389651	24.99522818	11.76036838	0
758	370	N	Y	0	0	0	0	2.352073676	0
759	371	F	A	0	0	0	2.272293471	0	0
760	371	F	C	0	2.007403303	2.594491376	4.544586942	1.764055257	0
761	371	F	D	0	0	0	0	131.7161259	194.2100142
762	371	F	E	0	0	0	0	0	0
763	371	F	G	172.7870818	88.32574535	88.21270678	81.80256496	51.15760246	0
764	371	F	H	0	0	0	0	0	0
765	371	F	I	0	2.007403303	0	2.272293471	1.176036838	0.665102788
766	371	F	K	2.617986088	0	2.594491376	0	9.996313125	2.660411153
767	371	F	L	91.62951308	82.30353544	59.67330165	99.98091273	111.1354812	23.27859759
768	371	F	M	5.235972176	0	25.94491376	27.26752165	1.176036838	0.665102788
769	371	F	N	0	2.007403303	0	0	3.528110515	5.320822306
770	371	F	P	75.92159655	122.4516015	0	0	0.588018419	0
771	371	F	Q	0	0	0	0	24.10875518	0
772	371	F	R	2.617986088	2.007403303	2.594491376	0	0.588018419	2.660411153
773	371	F	S	5.235972176	12.04441982	2.594491376	2.272293471	6.46820261	5.985925095
774	371	F	T	0	0	0	0	0.588018419	1.995308365
775	371	F	V	0	6.02220991	2.594491376	0	123.483868	79.8123346
776	371	F	W	0	0	0	0	1.176036838	1.330205577
777	371	F	Y	34.03381914	28.10364625	20.75593101	2.272293471	5.292165772	5.320822306
778	372	A	C	0	2.007403303	0	0	0	0.665102788
779	372	A	D	2.617986088	0	10.3779655	0	6.46820261	5.320822306
780	372	A	E	452.9115932	477.7619862	202.3703273	452.1864008	618.5953769	578.6394258
781	372	A	F	329.8662471	307.1327054	0	0	1.176036838	82.47274575
782	372	A	G	109.9554157	90.33314865	70.05126715	63.62421719	54.68571298	54.53842864
783	372	A	H	0	0	57.07881027	61.35192372	0	17.95777528
784	372	A	I	0	0	0	0	0.588018419	0
785	372	A	K	20.9438887	20.07403303	2.594491376	0	1.176036838	2.660411153
786	372	A	L	185.8770122	122.4516015	207.5593101	159.060543	2.352073676	6.651027883
787	372	A	M	10.47194435	4.014806607	0	2.272293471	4.116128934	3.99061673
788	372	A	N	549.7770785	618.2802174	88.21270678	65.89651067	562.1456086	106.4164461
789	372	A	P	60.21368002	52.19248589	38.91737064	59.07963025	24.6967736	41.90147566
790	372	A	Q	0	2.007403303	0	2.272293471	0	2.660411153
791	372	A	R	0	2.007403303	0	2.272293471	0.588018419	0.665102788
792	372	A	S	544.5411063	764.8206586	469.602939	679.4157479	808.5253262	755.5567675
793	372	A	T	518.3612454	475.7545829	568.1936113	586.2517156	249.3198097	225.4698452
794	372	A	V	638.7886055	696.5689463	669.378775	608.9746503	341.0506831	246.0880317
795	372	A	W	240.8547201	240.8883964	77.83474128	63.62421719	1.176036838	0
796	372	A	Y	0	2.007403303	137.5080429	177.2388908	0	0.665102788
797	373	P	A	18.32590262	14.05182312	220.531767	190.8726516	0.588018419	0
798	373	P	C	28.79784697	26.09624294	0	0	54.68571298	463.5766435
799	373	P	D	0	0	2.594491376	2.272293471	12.3483868	380.4387949
800	373	P	E	0	0	0	4.544586942	0	1.995308365
801	373	P	F	0	0	2.594491376	4.544586942	15.87649732	0.665102788
802	373	P	G	52.35972176	18.06662973	83.02372403	88.61944538	1.764055257	3.325513942
803	373	P	H	0	2.007403303	36.32287926	38.62898901	1.176036838	1.330205577
804	373	P	I	251.3266645	268.9920427	23.35042238	61.35192372	555.0893876	508.1385303
805	373	P	K	2.617986088	0	0	0	3.528110515	25.93900874
806	373	P	L	117.809374	70.25911562	54.48431889	54.53504331	17.05253415	25.93900874
807	373	P	M	0	0	0	0	2.940092095	4.655719518
808	373	P	N	0	0	0	2.272293471	0	1.330205577
809	373	P	Q	2.617986088	0	2.594491376	6.816880414	17.05253415	19.28798086
810	373	P	R	18.32590262	20.07403303	0	2.272293471	2.352073676	52.54312028
811	373	P	S	0	2.007403303	67.45677577	74.98568455	1163.100433	566.6675756
812	373	P	T	0	0	0	0	0.588018419	0.665102788
813	373	P	V	180.6410401	172.6366841	57.07881027	40.90128248	2.940092095	0.665102788
814	373	P	W	120.42736	112.414585	166.0474481	172.6943038	15.87649732	0.665102788
815	373	P	Y	20.9438887	38.14066276	2.594491376	0	5.880184191	1.330205577
816	374	F	A	251.3266645	281.0364625	189.3978704	229.5016406	58.21382349	96.43990431
817	374	F	C	0	0	0	0	56.44976823	0
818	374	F	D	0	0	5.188982752	4.544586942	87.61474444	121.0487075
819	374	F	E	10.47194435	12.04441982	0	0	0	0
820	374	F	G	411.0238158	399.4732574	0	0	732.0829318	2.660411153
821	374	F	H	261.7986088	208.7699436	0	0	355.7511435	18.62287807
822	374	F	I	2.617986088	0	57.07881027	38.62898901	30.57695779	0.665102788
823	374	F	K	0	0	70.05126715	43.17357595	0	1.330205577
824	374	F	L	136.1352766	144.5330378	108.9686378	143.1544887	446.8939985	105.7513433
825	374	F	M	0	0	2.594491376	2.272293471	1.176036838	0.665102788
826	374	F	N	0	4.014806607	0	0	2.940092095	0
827	374	F	P	0	0	98.59067228	93.16403232	534.508743	516.1197637
828	374	F	Q	0	0	0	0	0.588018419	1.330205577
829	374	F	R	141.3712488	136.5034246	2.594491376	6.816880414	2.352073676	1.995308365
830	374	F	S	5.235972176	4.014806607	0	2.272293471	5.880184191	3.325513942
831	374	F	T	0	0	46.70084477	47.7181629	2.940092095	1.330205577
832	374	F	V	2.617986088	2.007403303	0	2.272293471	186.4018389	45.22698961
833	374	F	W	2.617986088	0	264.6381203	227.2293471	1.764055257	0.665102788
834	374	F	Y	10.47194435	10.03701652	2.594491376	2.272293471	4.116128934	0.665102788
835	375	F	A	0	0	0	0	2.352073676	0
836	375	F	C	136.1352766	116.4293916	0	4.544586942	1.764055257	26.60411153
837	375	F	D	0	0	0	2.272293471	4.116128934	0
838	375	F	E	0	0	0	0	24.10875518	1.330205577
839	375	F	G	0	0	0	2.272293471	1.764055257	1.330205577
840	375	F	H	2.617986088	8.029613214	2.594491376	0	2.940092095	0.665102788
841	375	F	I	2.617986088	0	10.3779655	6.816880414	1.176036838	0
842	375	F	K	2.617986088	0	10.3779655	2.272293471	0.588018419	0.665102788
843	375	F	L	57.59569394	60.2220991	106.3741464	129.5207279	55.27373139	77.81702623
844	375	F	M	0	0	0	0	0.588018419	1.330205577
845	375	F	N	0	0	0	0	1.176036838	1.330205577
846	375	F	P	450.2936071	375.3844177	2.594491376	0	1.176036838	0
847	375	F	Q	0	0	0	0	0	0
848	375	F	R	0	0	0	0	0.588018419	2.660411153
849	375	F	S	0	6.02220991	7.783474128	2.272293471	1.764055257	0.665102788
850	375	F	T	2.617986088	0	2.594491376	0	0	0
851	375	F	V	0	2.007403303	0	0	63.50598926	67.17538162
852	375	F	W	0	2.007403303	0	0	314.5898542	280.0082739
853	375	F	Y	0	0	2.594491376	0	1.176036838	0
854	376	A	C	0	0	0	0	0	64.51497047
855	376	A	D	361.2820801	405.4954673	197.1813446	356.750075	663.2847767	1132.004946
856	376	A	E	2.617986088	2.007403303	2.594491376	0	21.75668151	43.23168124
857	376	A	F	49.74173567	66.24430901	108.9686378	90.89173885	3.528110515	4.655719518
858	376	A	G	47.12374958	40.14806607	51.88982752	38.62898901	55.86174981	63.18476489
859	376	A	H	31.41583306	24.08883964	0	0	1.176036838	0
860	376	A	I	253.9446505	281.0364625	2.594491376	0	47.62949195	18.62287807
861	376	A	K	0	2.007403303	2.594491376	0	0	1.330205577
862	376	A	L	5.235972176	2.007403303	101.1851637	184.0557712	77.0304129	134.3507632
863	376	A	M	0	2.007403303	0	0	0	0
864	376	A	N	0	4.014806607	0	2.272293471	5.292165772	8.646336248
865	376	A	P	57.59569394	50.18508258	46.70084477	38.62898901	29.98893937	39.24106451
866	376	A	Q	18.32590262	32.11845285	0	0	0	18.62287807
867	376	A	R	65.4496522	68.25171232	2.594491376	2.272293471	17.64055257	177.5824445
868	376	A	S	709.4742299	853.1464039	399.5516719	613.5192372	993.1631098	1322.889446
869	376	A	T	780.1598542	724.6725925	479.9809045	488.5430963	589.7824743	244.7578261
870	376	A	V	549.7770785	566.0877316	448.847008	561.2564874	134.656218	139.0064828
871	376	A	W	0	0	166.0474481	118.1592605	0	0
872	376	A	Y	0	4.014806607	0	0	2.352073676	3.99061673
873	377	F	A	0	0	2.594491376	0	576.2580507	388.4200284
874	377	F	C	7.853958264	12.04441982	0	4.544586942	1.176036838	0
875	377	F	D	0	0	0	2.272293471	108.1953891	120.3836047
876	377	F	E	104.7194435	114.4219883	0	0	85.85068919	0.665102788
877	377	F	G	366.5180523	345.2733682	464.4139563	495.3599767	45.27741827	1.995308365
878	377	F	H	2.617986088	0	0	0	0	0
879	377	F	I	0	0	0	6.816880414	1.176036838	0.665102788
880	377	F	K	0	0	20.75593101	24.99522818	4.116128934	6.651027883
881	377	F	L	52.35972176	48.17767928	171.2364308	195.4172385	26.46082886	99.10031546
882	377	F	M	68.06763829	82.30353544	0	0	12.3483868	9.976541825
883	377	F	N	0	0	0	0	433.3695749	247.4182373
884	377	F	P	0	0	25.94491376	15.9060543	0.588018419	0
885	377	F	Q	0	0	36.32287926	20.45064124	10.58433154	0
886	377	F	R	0	2.007403303	5.188982752	11.36146736	244.0276439	1.995308365
887	377	F	S	191.1129844	132.488618	44.10635339	70.44109761	259.3161228	210.8375839
888	377	F	T	146.6072209	116.4293916	0	2.272293471	52.92165772	0.665102788
889	377	F	V	0	2.007403303	5.188982752	9.089173885	0	2.660411153
890	377	F	W	0	2.007403303	2.594491376	0	1.176036838	108.4117545
891	377	F	Y	0	0	10.3779655	4.544586942	1.176036838	0.665102788
892	378	K	A	0	0	0	0	127.5999969	0
893	378	K	C	0	2.007403303	5.188982752	0	360.4552909	0
894	378	K	D	7.853958264	16.05922643	28.53940514	24.99522818	47.04147353	9.976541825
895	378	K	E	10.47194435	6.02220991	0	2.272293471	2.352073676	0
896	378	K	F	191.1129844	240.8883964	0	0	2.940092095	31.92493384
897	378	K	G	130.8993044	138.5108279	352.8508271	343.1163142	2110.986125	1774.494239
898	378	K	H	0	0	0	4.544586942	0.588018419	0
899	378	K	I	0	0	75.2402499	99.98091273	209.9225756	41.23637288
900	378	K	L	13.08993044	30.11104955	267.2326117	354.4777815	48.21751037	194.875117
901	378	K	M	0	0	0	6.816880414	378.6838619	265.3760125
902	378	K	N	130.8993044	178.658894	147.8860084	193.1449451	457.4783301	422.3402706
903	378	K	P	44.5057635	32.11845285	539.6542062	486.2708028	2.940092095	44.56188682
904	378	K	Q	0	0	2.594491376	2.272293471	0.588018419	9.976541825
905	378	K	R	0	2.007403303	155.6694826	122.7038474	7.056221029	53.20822306
906	378	K	S	0	2.007403303	51.88982752	29.53981513	1066.077394	332.5513942
907	378	K	T	0	0	0	0	10.58433154	1.330205577
908	378	K	V	10.47194435	20.07403303	41.51186201	22.72293471	10.58433154	176.2522389
909	378	K	W	143.9892348	212.7847502	140.1025343	104.5254997	3.528110515	3.99061673
910	378	K	Y	0	0	0	0	18.81658941	25.93900874
911	379	C	A	955.5649221	845.1167907	163.4529567	256.7691623	13.52442364	218.1537146
912	379	C	D	269.6525671	190.7033138	1826.521929	1790.567255	284.0128964	1126.684123
913	379	C	E	1149.295893	1174.330932	166.0474481	227.2293471	653.876482	810.760299
914	379	C	F	10.47194435	22.08143634	72.64575853	59.07963025	31.16497621	3.325513942
915	379	C	G	2531.592547	2485.16529	1543.722369	1461.084702	2416.755702	1023.593191
916	379	C	H	395.3158993	437.6139201	10.3779655	13.63376083	21.75668151	3.325513942
917	379	C	I	285.3604836	281.0364625	140.1025343	154.515956	11.76036838	3.325513942
918	379	C	K	162.3151375	188.6959105	339.8783702	320.3933794	905.5483654	659.781966
919	379	C	L	832.519576	851.1390006	365.823284	440.8249334	98.19907599	353.1695806
920	379	C	M	81.15756873	102.3775685	7.783474128	0	455.1262564	4.655719518
921	379	C	N	214.6748592	293.0808823	150.4804998	106.7977931	8.232257867	239.4370038
922	379	C	P	2751.503379	2667.83899	3510.346832	3394.806446	3369.345541	2168.23509
923	379	C	Q	874.4073534	847.124194	503.3313269	520.3552049	526.8645035	51.87801749
924	379	C	R	2154.60255	2089.706839	3409.161668	3051.690132	1411.832224	1461.230826
925	379	C	S	911.0591586	859.1686138	479.9809045	347.6609011	2324.436811	262.0504986
926	379	C	T	725.1821464	752.7762388	137.5080429	177.2388908	66.44608136	130.3601465
927	379	C	V	772.305896	871.2130337	59.67330165	65.89651067	109.9594444	97.10500709
928	379	C	W	68.06763829	60.2220991	67.45677577	88.61944538	54.09769456	42.56657845
929	379	C	Y	91.62951308	64.23690571	103.779655	138.6099017	26.46082886	202.1912476
930	380	Y	A	172.7870818	188.6959105	184.2088877	247.6799884	1785.811939	501.4875024
931	380	Y	C	753.9799934	754.7836421	454.0359908	440.8249334	331.0543699	123.0440158
932	380	Y	D	277.5065253	270.999446	399.5516719	359.0223685	1343.034069	1195.854813
933	380	Y	E	130.8993044	132.488618	62.26779302	68.16880414	608.5990638	229.460462
934	380	Y	F	384.8439549	268.9920427	334.6893875	386.2898901	385.1520645	365.8065336
935	380	Y	G	2233.142133	2174.017778	4493.659063	4469.601258	3807.419264	5156.541918
936	380	Y	H	450.2936071	467.7249697	671.9732664	615.7915307	182.8737283	162.9501831
937	380	Y	I	26.17986088	6.02220991	62.26779302	88.61944538	155.8248811	166.9407999
938	380	Y	K	41.88777741	30.11104955	41.51186201	65.89651067	353.3990699	445.6188682
939	380	Y	L	431.9677045	608.2432009	495.5478528	497.6322702	1658.79996	901.2142782
940	380	Y	M	5.235972176	4.014806607	124.535586	165.8774234	330.4663515	194.2100142
941	380	Y	N	104.7194435	138.5108279	358.0398099	356.750075	1009.039607	1133.335151
942	380	Y	P	1264.487281	1320.871374	4070.756969	3992.419629	6821.60168	5227.042813
943	380	Y	Q	154.4611792	138.5108279	103.779655	136.3376083	801.4691052	685.7209747
944	380	Y	R	219.9108314	258.9550261	85.61821541	81.80256496	1021.976012	1135.33046
945	380	Y	S	552.3950646	469.732373	433.2800598	424.9188791	2662.547402	2200.160024
946	380	Y	T	7.853958264	10.03701652	142.6970257	129.5207279	33.51704989	17.95777528
947	380	Y	V	659.7324942	674.4875099	207.5593101	281.7643904	1516.499503	2125.003409
948	380	Y	W	54.97770785	74.27392223	2.594491376	9.089173885	228.739165	16.62756971
949	381	G	A	141.3712488	130.4812147	88.21270678	65.89651067	31.16497621	36.58065336
950	381	G	C	675.4404107	939.464746	537.0597148	936.1849102	1149.576009	873.9450638
951	381	G	D	371.7540245	407.5028706	575.9770855	611.2469438	194.0460783	333.2164969
952	381	G	E	0	0	18.16143963	27.26752165	111.7234996	65.18007325
953	381	G	F	196.3489566	224.82917	95.99618091	84.07485844	33.51704989	101.7607266
954	381	G	H	0	0	0	0	0	0
955	381	G	I	26.17986088	22.08143634	142.6970257	124.9761409	17.05253415	99.10031546
956	381	G	K	2.617986088	0	0	0	0	24.60880317
957	381	G	L	60.21368002	60.2220991	25.94491376	18.17834777	166.4092126	76.48682066
958	381	G	M	0	2.007403303	0	0	4.704147353	0.665102788
959	381	G	N	2.617986088	2.007403303	12.97245688	13.63376083	0.588018419	0.665102788
960	381	G	P	20.9438887	24.08883964	176.4254136	190.8726516	139.9483837	1.995308365
961	381	G	Q	0	0	0	2.272293471	0	39.24106451
962	381	G	R	68.06763829	34.12585616	41.51186201	52.26274984	44.10138143	119.7185019
963	381	G	S	1274.959225	1346.967617	591.5440337	649.8759328	1547.076461	1670.738204
964	381	G	T	104.7194435	146.5404411	2.594491376	2.272293471	0.588018419	0
965	381	G	V	513.1252733	812.9983379	316.5279479	622.6084111	833.2220998	981.6917155
966	381	G	W	5.235972176	18.06662973	2.594491376	0	89.3787997	0.665102788
967	381	G	Y	34.03381914	32.11845285	5.188982752	9.089173885	1.176036838	1.995308365
968	382	V	A	379.6079828	309.1401087	464.4139563	434.008053	145.8285679	104.4211378
969	382	V	C	0	0	20.75593101	4.544586942	1.176036838	0
970	382	V	D	0	4.014806607	0	0	2.940092095	78.48212902
971	382	V	E	405.7878436	403.488064	474.7919218	470.3647485	316.9419279	288.6546101
972	382	V	F	13.08993044	8.029613214	7.783474128	2.272293471	25.28479202	5.985925095
973	382	V	G	235.6187479	184.6811039	168.6419394	188.6003581	1017.859883	852.6617746
974	382	V	H	0	0	2.594491376	0	98.78709441	277.3478627
975	382	V	I	39.26979132	60.2220991	2.594491376	2.272293471	0	0
976	382	V	K	0	0	5.188982752	9.089173885	1.176036838	150.9783329
977	382	V	L	767.0699238	1079.982977	563.0046286	768.0351933	603.306898	607.9039485
978	382	V	M	500.0353428	515.902649	563.0046286	529.4443788	329.8783331	252.0739568
979	382	V	N	20.9438887	30.11104955	20.75593101	40.90128248	0.588018419	0.665102788
980	382	V	P	44.5057635	34.12585616	2.594491376	0	11.17234996	3.325513942
981	382	V	Q	0	0	0	0	90.55483654	29.92962547
982	382	V	R	104.7194435	98.36276187	44.10635339	38.62898901	56.44976823	0.665102788
983	382	V	S	120.42736	96.35535856	93.40168953	95.43632579	1.764055257	5.320822306
984	382	V	T	0	0	0	0	75.85437606	119.0533991
985	382	V	W	2.617986088	0	2.594491376	0	373.3916961	0.665102788
986	382	V	Y	0	0	18.16143963	4.544586942	255.7880123	103.756035
987	383	S	A	0	0	2.594491376	0	0	0
988	383	S	C	0	0	41.51186201	68.16880414	157.0009179	131.0252493
989	383	S	D	0	0	0	0	0	0
990	383	S	E	2.617986088	0	2.594491376	0	0	0
991	383	S	F	13.08993044	20.07403303	0	0	0	5.320822306
992	383	S	G	65.4496522	80.29613214	101.1851637	129.5207279	518.6322456	86.46336248
993	383	S	H	0	0	0	2.272293471	0	0
994	383	S	I	7.853958264	0	0	2.272293471	0	0
995	383	S	K	115.1913879	82.30353544	0	0	72.91428397	6.651027883
996	383	S	L	83.77555482	106.3923751	0	0	1.176036838	1.330205577
997	383	S	M	0	0	0	0	24.6967736	0
998	383	S	N	0	0	0	0	0	0
999	383	S	P	2.617986088	6.02220991	0	0	0	0
1000	383	S	Q	0	0	155.6694826	184.0557712	0	0
1001	383	S	R	54.97770785	46.17027598	155.6694826	188.6003581	33.51704989	29.26452269
1002	383	S	T	49.74173567	58.2146958	54.48431889	61.35192372	0.588018419	0.665102788
1003	383	S	V	0	0	0	0	53.50967614	10.64164461
1004	383	S	W	0	0	7.783474128	0	387.5041382	382.4341033
1005	383	S	Y	99.48347134	88.32574535	0	0	71.15022871	3.99061673
1006	384	P	A	89.01152699	92.34055196	85.61821541	77.25797802	35.28110515	107.7466517
1007	384	P	C	65.4496522	66.24430901	368.4177754	413.5574118	0	4.655719518
1008	384	P	E	13.08993044	10.03701652	0	0	0.588018419	0.665102788
1009	384	P	F	2.617986088	4.014806607	0	0	1.176036838	0
1010	384	P	G	248.7086784	146.5404411	2.594491376	0	897.3161075	298.631152
1011	384	P	H	0	0	0	2.272293471	1.764055257	3.99061673
1012	384	P	I	240.8547201	228.8439766	158.2639739	165.8774234	0	43.23168124
1013	384	P	K	7.853958264	6.02220991	12.97245688	15.9060543	5.880184191	0.665102788
1014	384	P	L	1018.396588	819.0205478	918.4499471	933.9126167	899.6681812	446.9490737
1015	384	P	M	0	4.014806607	0	2.272293471	165.8211942	14.63226134
1016	384	P	N	0	0	0	0	1.176036838	3.99061673
1017	384	P	Q	583.8108976	608.2432009	342.4728616	595.3408895	736.7870791	707.6693668
1018	384	P	R	109.9554157	80.29613214	80.42923265	86.34715191	30.57695779	22.6134948
1019	384	P	S	534.069162	546.0136985	513.7092924	504.4491506	403.9686539	305.9472826
1020	384	P	T	761.8339516	802.9613214	516.3037838	752.129139	689.1575872	665.7678911
1021	384	P	V	68.06763829	56.20729249	77.83474128	102.2532062	4.704147353	26.60411153
1022	384	P	W	0	0	0	0	1.764055257	0
1023	384	P	Y	214.6748592	204.7551369	0	0	0.588018419	0.665102788
1024	385	T	A	2.617986088	0	0	2.272293471	2.352073676	217.4886118
1025	385	T	C	0	0	0	0	19.99262625	1.330205577
1026	385	T	D	34.03381914	4.014806607	0	0	14.11244206	17.95777528
1027	385	T	E	0	0	0	0	0	0
1028	385	T	F	0	2.007403303	0	0	2.352073676	1.995308365
1029	385	T	G	7.853958264	22.08143634	7.783474128	2.272293471	0	0
1030	385	T	H	2.617986088	0	121.9410947	61.35192372	0	0.665102788
1031	385	T	I	0	0	173.8309222	172.6943038	0	0.665102788
1032	385	T	K	10.47194435	2.007403303	46.70084477	74.98568455	95.25898389	61.18945652
1033	385	T	L	0	0	0	0	496.2875457	276.6827599
1034	385	T	M	2.617986088	0	25.94491376	38.62898901	0	0
1035	385	T	N	2.617986088	0	2.594491376	0	2.940092095	55.20353143
1036	385	T	P	0	0	0	0	122.8958496	158.2944636
1037	385	T	Q	0	0	0	0	0	0
1038	385	T	R	0	0	0	0	0.588018419	0
1039	385	T	S	0	0	0	2.272293471	3.528110515	1.330205577
1040	385	T	V	0	0	85.61821541	72.71339108	0	0
1041	385	T	W	0	0	0	0	0.588018419	0
1042	385	T	Y	0	0	0	0	0	0
1043	386	K	A	23.56187479	22.08143634	215.3427842	195.4172385	505.107822	440.9631486
1044	386	K	C	2.617986088	4.014806607	2.594491376	0	0	0
1045	386	K	D	2.617986088	2.007403303	5.188982752	0	4.116128934	0.665102788
1046	386	K	E	424.1137463	425.5695003	345.067353	381.7453032	70.56221029	65.18007325
1047	386	K	F	0	6.02220991	0	0	37.0451604	0
1048	386	K	G	0	0	0	0	1.764055257	0
1049	386	K	H	0	4.014806607	0	2.272293471	1.176036838	0
1050	386	K	I	0	2.007403303	0	0	12.3483868	170.9314166
1051	386	K	L	0	2.007403303	15.56694826	22.72293471	6.46820261	11.3067474
1052	386	K	M	314.1583306	285.0512691	246.4766807	229.5016406	355.7511435	786.1514958
1053	386	K	N	1235.689434	1272.693694	386.579215	638.5144654	618.5953769	532.7473334
1054	386	K	P	83.77555482	62.2295024	251.6656635	204.5064124	679.161274	222.8094341
1055	386	K	Q	431.9677045	419.5472904	394.3626891	411.2851183	1481.806416	1346.168044
1056	386	K	R	455.5295793	517.9100523	1061.146973	1149.780496	197.5741888	530.7520251
1057	386	K	S	0	6.02220991	54.48431889	52.26274984	436.8976854	196.8704253
1058	386	K	T	685.9123551	668.4653	537.0597148	565.8010743	385.1520645	341.8628332
1059	386	K	V	434.5856906	459.6953565	36.32287926	24.99522818	19.99262625	6.651027883
1060	386	K	W	62.83166611	18.06662973	77.83474128	63.62421719	84.67465235	0
1061	386	K	Y	0	0	2.594491376	0	2.940092095	3.325513942
1062	387	L	A	109.9554157	136.5034246	62.26779302	40.90128248	51.74562088	0
1063	387	L	C	10.47194435	14.05182312	210.1538014	179.5111842	525.6884667	107.7466517
1064	387	L	D	0	0	54.48431889	79.53027149	0	0
1065	387	L	E	0	4.014806607	249.0711721	218.1401732	0.588018419	0
1066	387	L	F	691.1483272	700.5837529	524.0872579	733.9507912	716.2064345	586.6206593
1067	387	L	G	60.21368002	52.19248589	5.188982752	2.272293471	0.588018419	88.45867085
1068	387	L	H	0	0	0	0	3.528110515	6.651027883
1069	387	L	I	0	0	0	2.272293471	3.528110515	2.660411153
1070	387	L	K	0	4.014806607	83.02372403	140.8821952	4.116128934	4.655719518
1071	387	L	M	282.7424975	387.4288376	264.6381203	227.2293471	400.4405434	395.736159
1072	387	L	N	0	0	2.594491376	0	1.176036838	0.665102788
1073	387	L	P	0	0	5.188982752	2.272293471	614.4792479	0.665102788
1074	387	L	Q	0	2.007403303	2.594491376	20.45064124	1.764055257	146.3226134
1075	387	L	R	2.617986088	2.007403303	85.61821541	81.80256496	7.056221029	0.665102788
1076	387	L	S	429.3497184	762.8132553	448.847008	429.4634661	1176.624857	1064.829564
1077	387	L	T	18.32590262	32.11845285	5.188982752	0	576.2580507	111.0721656
1078	387	L	V	319.3943027	421.5546937	342.4728616	311.3042056	214.626723	236.7765926
1079	387	L	W	217.2928453	385.4214342	324.311422	299.9427382	108.7834075	138.34138
1080	387	L	Y	2.617986088	2.007403303	0	0	300.4774122	9.976541825
1081	388	N	A	0	0	0	0	0.588018419	0
1082	388	N	C	0	0	36.32287926	45.44586942	1.764055257	1.330205577
1083	388	N	D	0	0	0	0	0	0
1084	388	N	E	2.617986088	2.007403303	10.3779655	6.816880414	0	0
1085	388	N	F	188.4949983	150.5552478	46.70084477	38.62898901	21.75668151	1.995308365
1086	388	N	G	130.8993044	132.488618	181.6143963	136.3376083	1068.429467	975.0406877
1087	388	N	H	0	0	0	0	0.588018419	0.665102788
1088	388	N	I	36.65180523	22.08143634	5.188982752	0	51.74562088	339.8675248
1089	388	N	K	47.12374958	34.12585616	36.32287926	34.08440207	41.16128934	478.2089048
1090	388	N	L	10.47194435	4.014806607	129.7245688	127.2484344	1.176036838	160.9548748
1091	388	N	M	0	0	0	2.272293471	1.764055257	208.1771727
1092	388	N	P	2.617986088	0	57.07881027	49.99045637	305.1815595	0
1093	388	N	Q	0	0	0	0	166.997231	92.44928758
1094	388	N	R	442.4396489	487.7990027	0	0	27.6368657	0
1095	388	N	S	20.9438887	30.11104955	311.3389651	227.2293471	71.73824713	42.56657845
1096	388	N	T	0	0	2.594491376	2.272293471	0	1.330205577
1097	388	N	V	36.65180523	38.14066276	23.35042238	13.63376083	181.1096731	115.7278852
1098	388	N	W	44.5057635	40.14806607	77.83474128	77.25797802	315.7658911	264.045807
1099	388	N	Y	0	0	2.594491376	2.272293471	2.352073676	1.330205577
1100	389	D	A	363.9000662	379.3992243	272.4215945	365.8392489	157.0009179	105.7513433
1101	389	D	C	39.26979132	54.19988919	127.1300774	129.5207279	335.7585173	294.6405352
1102	389	D	E	311.5403445	311.147512	259.4491376	286.3089774	29.98893937	37.24575615
1103	389	D	F	2.617986088	0	220.531767	193.1449451	77.61843132	3.325513942
1104	389	D	G	267.034581	206.7625402	241.287698	245.4076949	53.50967614	72.49620393
1105	389	D	H	39.26979132	38.14066276	57.07881027	52.26274984	27.04884728	24.60880317
1106	389	D	I	20.9438887	28.10364625	2.594491376	2.272293471	15.2884789	63.84986768
1107	389	D	K	5.235972176	0	0	0	0	0.665102788
1108	389	D	L	2.617986088	8.029613214	57.07881027	52.26274984	606.2469901	1014.946855
1109	389	D	M	0	0	10.3779655	11.36146736	24.6967736	4.655719518
1110	389	D	N	911.0591586	893.29447	643.4338612	622.6084111	801.4691052	609.8992569
1111	389	D	P	120.42736	128.4738114	12.97245688	18.17834777	27.6368657	11.97185019
1112	389	D	Q	2.617986088	2.007403303	0	0	54.09769456	1.995308365
1113	389	D	R	0	4.014806607	28.53940514	29.53981513	7.644239448	29.92962547
1114	389	D	S	0	4.014806607	5.188982752	0	6.46820261	37.24575615
1115	389	D	T	0	0	10.3779655	18.17834777	7.644239448	1.995308365
1116	389	D	V	515.7432593	505.8656325	236.0987152	290.8535643	158.1769547	142.3319967
1117	389	D	W	0	0	0	0	0	264.045807
1118	389	D	Y	890.1152699	1100.05701	378.7957409	702.1386826	1054.317025	1010.956238
1119	390	L	A	2.617986088	0	134.9135515	136.3376083	62.32995242	25.27390596
1120	390	L	C	34.03381914	54.19988919	2.594491376	2.272293471	0	0
1121	390	L	D	0	2.007403303	0	2.272293471	0	1.330205577
1122	390	L	E	0	0	0	0	0	0
1123	390	L	F	497.4173567	491.8138093	422.9020943	504.4491506	138.7723469	121.0487075
1124	390	L	G	0	0	15.56694826	20.45064124	56.44976823	0
1125	390	L	H	206.820901	208.7699436	233.5042238	236.318521	196.398152	222.1443313
1126	390	L	I	505.271315	770.8428685	342.4728616	604.4300634	1210.141906	1354.81438
1127	390	L	K	251.3266645	258.9550261	0	0	1.176036838	0.665102788
1128	390	L	M	0	0	2.594491376	2.272293471	1.764055257	5.985925095
1129	390	L	N	112.5734018	108.3997784	228.3152411	245.4076949	1.176036838	3.325513942
1130	390	L	P	376.9899967	477.7619862	448.847008	520.3552049	112.8995365	133.0205577
1131	390	L	Q	0	0	0	9.089173885	4.116128934	4.655719518
1132	390	L	R	303.6863862	240.8883964	259.4491376	247.6799884	109.371426	97.10500709
1133	390	L	S	13.08993044	16.05922643	2.594491376	2.272293471	4.704147353	1.330205577
1134	390	L	T	2.617986088	4.014806607	70.05126715	47.7181629	0	0.665102788
1135	390	L	V	188.4949983	178.658894	46.70084477	36.35669554	24.10875518	27.93431711
1136	390	L	W	0	0	49.29533614	88.61944538	0	0
1137	390	L	Y	0	2.007403303	0	0	16.46451573	99.76541825
1138	391	C	A	5.235972176	4.014806607	108.9686378	129.5207279	0	0.665102788
1139	391	C	D	0	0	0	0	9.996313125	3.99061673
1140	391	C	E	0	0	0	0	0	0
1141	391	C	F	5.235972176	4.014806607	479.9809045	493.0876833	13.52442364	3.325513942
1142	391	C	G	353.4281219	429.5843069	163.4529567	199.9618255	1.176036838	0
1143	391	C	H	0	0	0	0	0	30.59472826
1144	391	C	I	0	0	0	0	0	0.665102788
1145	391	C	K	0	0	54.48431889	38.62898901	0	0
1146	391	C	L	15.70791653	18.06662973	236.0987152	218.1401732	139.9483837	623.8664154
1147	391	C	M	0	0	0	0	0	0
1148	391	C	N	5.235972176	20.07403303	2.594491376	9.089173885	0	0
1149	391	C	P	183.2590262	120.4441982	150.4804998	143.1544887	1003.159423	878.6007834
1150	391	C	Q	0	0	0	0	2.352073676	1.995308365
1151	391	C	R	31.41583306	28.10364625	5.188982752	4.544586942	9.996313125	0.665102788
1152	391	C	S	2.617986088	4.014806607	23.35042238	34.08440207	2.940092095	242.7625177
1153	391	C	T	47.12374958	52.19248589	46.70084477	61.35192372	7.644239448	0
1154	391	C	V	225.1468036	220.8143634	2.594491376	2.272293471	8.232257867	24.60880317
1155	391	C	W	49.74173567	42.15546937	67.45677577	43.17357595	30.57695779	363.8112252
1156	391	C	Y	0	2.007403303	0	0	24.10875518	0.665102788
1157	392	F	A	0	0	0	0	0	27.93431711
1158	392	F	C	0	0	2.594491376	4.544586942	0.588018419	0
1159	392	F	D	26.17986088	16.05922643	108.9686378	106.7977931	0.588018419	1.330205577
1160	392	F	E	298.450414	238.8809931	23.35042238	59.07963025	1543.54835	1671.403307
1161	392	F	G	99.48347134	96.35535856	238.6932066	240.863108	336.9345541	150.9783329
1162	392	F	H	70.68562438	72.26651892	0	2.272293471	0	0
1163	392	F	I	133.5172905	120.4441982	0	2.272293471	39.9852525	362.4810196
1164	392	F	K	0	2.007403303	158.2639739	120.431554	1.176036838	0.665102788
1165	392	F	L	68.06763829	78.28872883	132.3190602	181.7834777	1036.676473	591.2763788
1166	392	F	M	0	0	23.35042238	13.63376083	0.588018419	0
1167	392	F	N	0	0	0	0	0	0
1168	392	F	P	0	0	275.0160858	297.6704447	0.588018419	0
1169	392	F	R	0	0	75.2402499	63.62421719	124.0718864	106.4164461
1170	392	F	S	0	0	0	4.544586942	205.2184283	1.995308365
1171	392	F	T	0	0	0	2.272293471	0.588018419	0.665102788
1172	392	F	V	146.6072209	90.33314865	319.1224392	245.4076949	65.85806294	280.0082739
1173	392	F	W	0	2.007403303	0	0	61.741934	0.665102788
1174	392	F	Y	0	2.007403303	0	0	0	0.665102788
1175	393	T	A	308.9223584	313.1549153	262.043629	290.8535643	45.86543669	0
1176	393	T	C	0	0	93.40168953	77.25797802	38.22119724	15.96246692
1177	393	T	D	0	0	0	0	0	1.330205577
1178	393	T	E	2.617986088	4.014806607	0	0	277.5446938	697.6928249
1179	393	T	F	41.88777741	42.15546937	2.594491376	4.544586942	1278.940062	371.1273559
1180	393	T	G	0	0	64.8622844	29.53981513	327.5262594	174.9220333
1181	393	T	H	0	2.007403303	0	0	3.528110515	142.9970995
1182	393	T	I	0	2.007403303	2.594491376	22.72293471	2.352073676	20.61818644
1183	393	T	K	0	0	2.594491376	2.272293471	4.116128934	4.655719518
1184	393	T	L	10.47194435	0	2.594491376	2.272293471	566.849756	242.0974149
1185	393	T	M	0	0	0	0	59.38986033	0.665102788
1186	393	T	N	0	0	0	2.272293471	0	1.330205577
1187	393	T	P	2.617986088	4.014806607	2.594491376	2.272293471	138.7723469	0
1188	393	T	Q	0	0	0	0	242.2635887	111.7372684
1189	393	T	R	180.6410401	192.7107171	80.42923265	43.17357595	151.7087521	404.3824953
1190	393	T	S	2.617986088	0	861.3711368	768.0351933	2.352073676	222.1443313
1191	393	T	V	0	0	5.188982752	36.35669554	1.176036838	1.330205577
1192	393	T	W	238.236734	238.8809931	10.3779655	11.36146736	0.588018419	0
1193	393	T	Y	193.7309705	186.6885072	0	0	0.588018419	1.995308365
1194	394	N	A	0	0	173.8309222	163.6051299	393.9723408	1317.568624
1195	394	N	C	0	0	0	0	0	0
1196	394	N	D	429.3497184	405.4954673	378.7957409	324.9379664	76.44239448	93.11439036
1197	394	N	F	20.9438887	24.08883964	0	0	4.116128934	5.320822306
1198	394	N	G	44.5057635	24.08883964	108.9686378	99.98091273	1.176036838	2.660411153
1199	394	N	H	332.4842332	325.1993351	319.1224392	359.0223685	879.675555	876.605475
1200	394	N	I	324.6302749	327.2067385	217.9372756	281.7643904	474.5308642	481.5344187
1201	394	N	K	303.6863862	289.0660757	238.6932066	293.1258578	473.3548274	527.4265111
1202	394	N	L	0	0	0	2.272293471	5.880184191	34.58534499
1203	394	N	M	7.853958264	10.03701652	2.594491376	0	2.940092095	1.330205577
1204	394	N	P	107.3374296	100.3701652	0	2.272293471	2.940092095	3.99061673
1205	394	N	Q	13.08993044	6.02220991	0	0	18.22857099	16.62756971
1206	394	N	R	0	0	163.4529567	124.9761409	114.0755733	1.330205577
1207	394	N	S	374.3720106	323.1919318	365.823284	309.0319121	82.91059709	72.49620393
1208	394	N	T	429.3497184	407.5028706	345.067353	409.0128248	741.4912265	707.004264
1209	394	N	V	0	0	106.3741464	129.5207279	738.5511344	63.84986768
1210	394	N	W	0	2.007403303	0	0	0	18.62287807
1211	394	N	Y	248.7086784	285.0512691	243.8821893	247.6799884	296.3612832	282.0035822
1212	395	V	A	327.248261	266.9846393	264.6381203	279.492097	75.26635764	93.11439036
1213	395	V	C	0	0	0	0	0	0.665102788
1214	395	V	D	403.1698576	319.1771252	41.51186201	38.62898901	0.588018419	0.665102788
1215	395	V	E	447.6756211	371.3696111	869.1546109	774.8520737	301.0654306	643.8194991
1216	395	V	F	2.617986088	8.029613214	0	2.272293471	4.116128934	5.985925095
1217	395	V	G	233.0007618	238.8809931	228.3152411	220.4124667	151.1207337	158.2944636
1218	395	V	H	7.853958264	26.09624294	132.3190602	161.3328365	753.2515949	0.665102788
1219	395	V	I	2.617986088	0	2.594491376	0	0	0
1220	395	V	L	473.8554819	666.4578967	352.8508271	363.5669554	595.6626585	548.7098004
1221	395	V	M	743.508049	642.3690571	583.7605596	583.9794221	154.0608258	172.926725
1222	395	V	N	0	0	2.594491376	0	4.704147353	0
1223	395	V	R	0	0	0	0	37.63317882	154.9689497
1224	395	V	S	2.617986088	0	0	2.272293471	0	1.995308365
1225	396	Y	D	13.08993044	12.04441982	0	0	0	0
1226	396	Y	E	0	0	0	0	216.9787966	0
1227	396	Y	S	0	2.007403303	5.188982752	6.816880414	1.764055257	1.330205577
1228	396	Y	T	0	0	0	0	0	0
1229	396	Y	V	0	0	0	0	0.588018419	0
1230	397	A	C	0	0	0	0	0	0
1231	397	A	G	23.56187479	20.07403303	0	2.272293471	499.2276378	564.6722673
1232	397	A	L	0	0	36.32287926	38.62898901	1.176036838	4.655719518
1233	397	A	R	623.0806889	501.8508258	194.5868532	243.1354014	659.1686478	718.9761142
1234	397	A	S	0	0	474.7919218	463.5478681	50.56958404	387.7549256
1235	397	A	T	0	0	0	2.272293471	0	0.665102788
1236	397	A	V	2.617986088	0	0	2.272293471	1.176036838	0.665102788
1237	397	A	Y	0	0	0	2.272293471	176.4055257	0
1238	398	D	E	154.4611792	186.6885072	31.13389651	27.26752165	28.22488412	31.92493384
1239	398	D	F	0	2.007403303	202.3703273	206.7787059	0	0
1240	398	D	G	104.7194435	100.3701652	33.72838789	65.89651067	2504.370447	560.0165478
1241	398	D	L	34.03381914	20.07403303	822.4537662	799.8473019	146.4165864	122.378913
1242	398	D	S	209.438887	297.0956889	350.2563357	256.7691623	0	0.665102788
1243	399	S	D	2.617986088	0	20.75593101	34.08440207	629.7677268	791.4723181
1244	399	S	E	0	0	0	0	449.2460722	1.330205577
1245	399	S	F	2.617986088	8.029613214	0	0	635.0598926	711.6599835
1246	399	S	G	0	0	10.3779655	4.544586942	0	63.84986768
1247	399	S	H	0	0	0	0	0.588018419	0
1248	399	S	I	0	0	0	4.544586942	34.10506831	1.995308365
1249	399	S	M	0	4.014806607	332.0948961	306.7596186	0	0.665102788
1250	399	S	V	178.023054	210.7773469	129.7245688	131.7930213	857.9188735	1344.837838
1251	400	F	A	183.2590262	150.5552478	555.2211544	583.9794221	1.176036838	16.62756971
1252	400	F	C	638.7886055	441.6287267	306.1499824	279.492097	304.0055227	524.7661
1253	400	F	E	10.47194435	16.05922643	415.1186201	429.4634661	624.4755611	225.4698452
1254	400	F	G	1434.656376	1537.67093	1494.427033	1208.860127	514.5161167	1074.141003
1255	400	F	I	164.9331235	118.4367949	158.2639739	134.0653148	594.4866217	500.8223996
1256	400	F	K	39.26979132	66.24430901	228.3152411	215.8678798	1406.540058	2575.943099
1257	400	F	L	227.7647897	204.7551369	49.29533614	38.62898901	1207.789833	87.12846527
1258	400	F	M	0	0	2.594491376	0	2.352073676	6.651027883
1259	400	F	T	0	0	2.594491376	4.544586942	122.8958496	484.1948299
1260	400	F	V	1392.768599	1389.123086	1372.485938	1342.925442	1842.849725	3113.346152
1261	400	F	W	198.9669427	202.7477336	469.602939	515.810618	105.8433154	2.660411153
1262	401	V	A	0	0	0	0	43.51336301	0.665102788
1263	401	V	C	164.9331235	112.414585	0	0	5.880184191	1.330205577
1264	401	V	F	7.853958264	10.03701652	254.2601548	234.0462275	75.26635764	234.7812843
1265	401	V	G	149.225207	166.6144742	573.3825941	590.7963025	522.7483746	214.1630978
1266	401	V	L	138.7532627	146.5404411	337.2838789	415.8297052	17.64055257	53.20822306
1267	401	V	M	5.235972176	0	83.02372403	72.71339108	0	0
1268	401	V	N	102.1014574	78.28872883	0	0	562.7336271	432.9819152
1269	401	V	P	201.5849288	138.5108279	0	0	490.4073615	680.4001524
1270	401	V	R	62.83166611	84.31093874	734.2410594	490.8153898	326.938241	328.5607774
1271	401	V	S	397.9338854	359.3251913	409.9296374	265.8583361	24.6967736	71.83110114
1272	401	V	T	2.617986088	0	0	0	1.176036838	1.995308365
1273	401	V	W	201.5849288	202.7477336	137.5080429	118.1592605	1289.524393	571.9883979
1274	402	I	F	170.1690957	168.6218775	121.9410947	156.7882495	314.0018358	193.5449114
1275	402	I	G	83.77555482	96.35535856	700.5126715	654.4205197	1.176036838	2.660411153
1276	402	I	H	172.7870818	152.5626511	389.1737064	309.0319121	371.6276409	5.320822306
1277	402	I	L	235.6187479	214.7921535	378.7957409	311.3042056	282.2488412	315.9238244
1278	402	I	M	424.1137463	439.6213234	534.4652234	588.5240091	123.483868	79.8123346
1279	402	I	N	285.3604836	291.073479	710.890637	788.4858345	206.3944651	133.0205577
1280	402	I	P	204.2029149	196.7255237	59.67330165	74.98568455	603.8949164	483.5297271
1281	402	I	R	256.5626366	220.8143634	337.2838789	270.4029231	1.764055257	92.44928758
1282	402	I	S	680.6763829	732.7022057	498.1423442	418.1019987	682.6893846	601.9180234
1283	402	I	T	466.0015237	397.4658541	451.4414994	395.379064	91.73087338	93.11439036
1284	402	I	V	371.7540245	395.4584508	319.1224392	340.8440207	87.02672603	259.3900874
1285	402	I	W	0	0	119.3466033	72.71339108	77.61843132	430.321504
1286	402	I	Y	219.9108314	200.7403303	588.9495423	515.810618	528.6285588	185.5636779
1287	403	R	A	0	0	0	0	0.588018419	0.665102788
1288	403	R	C	942.4749917	931.4351328	677.1622491	620.3361177	242.2635887	329.2258802
1289	403	R	D	0	0	0	0	0	0
1290	403	R	E	0	0	0	0	0	0
1291	403	R	G	44.5057635	50.18508258	290.5830341	288.5812708	28.81290254	19.28798086
1292	403	R	H	636.1706194	550.0285051	511.1148011	520.3552049	278.7207306	270.0317321
1293	403	R	I	20.9438887	24.08883964	0	0	0.588018419	3.99061673
1294	403	R	K	0	0	46.70084477	63.62421719	0	0
1295	403	R	L	562.8670089	742.7392223	319.1224392	449.9141073	1040.792602	897.2236614
1296	403	R	M	0	0	0	0	1.176036838	0
1297	403	R	N	0	0	5.188982752	4.544586942	0	0.665102788
1298	403	R	P	52.35972176	38.14066276	98.59067228	127.2484344	393.3843224	37.91085893
1299	403	R	S	651.8785359	780.879885	236.0987152	420.3742922	602.7188796	798.7884488
1300	403	R	T	0	0	41.51186201	34.08440207	1.764055257	0
1301	403	R	V	2.617986088	6.02220991	0	0	5.880184191	19.95308365
1302	403	R	W	269.6525671	242.8957997	5.188982752	13.63376083	0	0.665102788
1303	404	G	A	54.97770785	58.2146958	23.35042238	43.17357595	22.93271834	27.93431711
1304	404	G	C	693.7663133	873.220437	378.7957409	545.3504331	1067.841449	907.865306
1305	404	G	D	437.2036767	419.5472904	469.602939	377.2007162	135.8322548	117.0580907
1306	404	G	E	421.4957602	379.3992243	0	0	2.940092095	2.660411153
1307	404	G	F	2.617986088	16.05922643	0	9.089173885	5.292165772	9.311439036
1308	404	G	N	2.617986088	12.04441982	0	2.272293471	0	0
1309	404	G	P	123.0453461	180.6662973	0	0	0	1.330205577
1310	404	G	R	62.83166611	50.18508258	33.72838789	47.7181629	52.3336393	23.94370038
1311	404	G	S	780.1598542	724.6725925	646.0283526	670.326574	117.6036838	123.0440158
1312	404	G	V	486.9454124	622.295024	487.7643787	672.5988675	544.5050561	764.8682066
1313	404	G	Y	0	0	0	2.272293471	1.764055257	0
1314	405	N	A	0	0	0	2.272293471	0	0
1315	405	N	C	0	0	0	0	0	1.995308365
1316	405	N	D	416.259788	483.7841961	381.3902323	429.4634661	98.19907599	94.44459594
1317	405	N	E	7.853958264	2.007403303	223.1262583	209.0509994	7.056221029	5.320822306
1318	405	N	F	0	0	0	0	1.764055257	4.655719518
1319	405	N	G	143.9892348	116.4293916	31.13389651	56.80733678	0	0
1320	405	N	H	282.7424975	260.9624294	269.8271031	274.94751	1507.679227	1451.919387
1321	405	N	I	253.9446505	192.7107171	381.3902323	420.3742922	169.9373231	153.6387441
1322	405	N	K	212.0568731	186.6885072	153.0749912	206.7787059	628.59169	627.1919294
1323	405	N	L	0	2.007403303	77.83474128	106.7977931	0	1.330205577
1324	405	N	P	2.617986088	0	2.594491376	0	8.232257867	27.93431711
1325	405	N	Q	0	0	0	0	24.6967736	23.27859759
1326	405	N	R	0	2.007403303	0	2.272293471	0	0
1327	405	N	S	342.9561775	357.317788	298.3665082	306.7596186	71.73824713	222.8094341
1328	405	N	T	267.034581	299.1030922	648.622844	768.0351933	1208.377851	1130.009637
1329	405	N	V	164.9331235	166.6144742	46.70084477	52.26274984	0	0
1330	405	N	W	62.83166611	72.26651892	101.1851637	138.6099017	171.7013784	368.4669447
1331	405	N	Y	256.5626366	232.8587832	199.7758359	256.7691623	339.2866278	286.6593018
1332	406	E	A	282.7424975	234.8661865	352.8508271	349.9331946	30.57695779	32.59003663
1333	406	E	C	62.83166611	94.34795526	207.5593101	224.9570537	135.2442364	0
1334	406	E	D	1138.823948	1164.293916	324.311422	454.4586942	581.5502165	534.7426418
1335	406	E	F	125.6633322	126.4664081	275.0160858	315.8487925	103.4912418	15.96246692
1336	406	E	G	416.259788	415.5324838	295.7720169	320.3933794	158.7649732	133.6856605
1337	406	E	H	0	2.007403303	0	0	0.588018419	0
1338	406	E	K	688.5303411	708.6133661	446.2525167	556.7119005	168.7612863	185.5636779
1339	406	E	L	0	2.007403303	0	9.089173885	5.292165772	5.320822306
1340	406	E	M	0	0	10.3779655	18.17834777	10.58433154	0
1341	406	E	Q	39.26979132	32.11845285	25.94491376	38.62898901	18.81658941	17.95777528
1342	406	E	S	0	10.03701652	5.188982752	2.272293471	0.588018419	1.330205577
1343	406	E	V	301.0684001	208.7699436	371.0122668	343.1163142	967.8783178	1522.420282
1344	407	V	C	350.8101358	383.4140309	0	15.9060543	229.3271834	190.2193975
1345	407	V	F	7.853958264	4.014806607	0	0	0.588018419	0.665102788
1346	407	V	G	20.9438887	12.04441982	38.91737064	65.89651067	31.16497621	387.7549256
1347	407	V	K	170.1690957	140.5182312	0	0	34.69308673	0
1348	407	V	L	0	0	5.188982752	0	1.176036838	0
1349	407	V	P	31.41583306	8.029613214	656.4063181	754.4014325	312.2377805	0
1350	407	V	S	1151.913879	1399.160102	1281.67874	1181.592605	39.9852525	336.5420109
1351	407	V	T	235.6187479	170.6292808	596.7330165	624.8807046	0.588018419	2.660411153
1352	407	V	W	0	0	0	0	39.39723408	1.330205577
1353	407	V	Y	2.617986088	8.029613214	212.7482928	140.8821952	31.16497621	2.660411153
1354	408	S	A	20.9438887	24.08883964	0	0	34.10506831	95.10969873
1355	408	S	C	157.0791653	158.584861	0	0	0	24.60880317
1356	408	S	D	31.41583306	36.13325946	2.594491376	0	85.26267077	0.665102788
1357	408	S	E	34.03381914	46.17027598	0	0	0	0
1358	408	S	G	13.08993044	18.06662973	121.9410947	120.431554	0	0
1359	408	S	I	62.83166611	26.09624294	210.1538014	209.0509994	12.3483868	0
1360	408	S	K	34.03381914	34.12585616	0	0	25.28479202	0
1361	408	S	L	0	8.029613214	0	0	510.3999878	558.0212394
1362	408	S	M	0	0	72.64575853	86.34715191	0	0
1363	408	S	Q	70.68562438	60.2220991	0	0	0	0
1364	408	S	T	5.235972176	2.007403303	5.188982752	4.544586942	0	0
1365	408	S	V	261.7986088	196.7255237	54.48431889	47.7181629	0	0.665102788
1366	408	S	W	68.06763829	76.28132553	153.0749912	124.9761409	0.588018419	0
1367	408	S	Y	233.0007618	160.5922643	2.594491376	0	5.292165772	0.665102788
1368	409	Q	A	10.47194435	30.11104955	25.94491376	15.9060543	190.5179678	0
1369	409	Q	C	0	0	0	0	0	1.995308365
1370	409	Q	D	0	0	0	0	0.588018419	2.660411153
1371	409	Q	E	65.4496522	58.2146958	33.72838789	36.35669554	509.8119694	1000.979696
1372	409	Q	F	2.617986088	2.007403303	67.45677577	52.26274984	86.43870761	226.134948
1373	409	Q	G	0	0	7.783474128	13.63376083	138.1843285	558.0212394
1374	409	Q	H	534.069162	871.2130337	537.0597148	831.6594105	790.2967553	652.4658353
1375	409	Q	I	151.8431931	150.5552478	630.4614043	443.0972269	194.0460783	414.3590371
1376	409	Q	K	434.5856906	529.9544721	228.3152411	406.7405314	443.9539064	385.7596172
1377	409	Q	L	382.2259689	264.977236	433.2800598	465.8201616	967.8783178	539.3983613
1378	409	Q	M	0	2.007403303	267.2326117	336.2994337	0	0.665102788
1379	409	Q	N	0	0	0	0	275.1926201	367.1367391
1380	409	Q	P	510.5072872	612.2580075	1183.088067	1083.883986	737.3750975	690.3766943
1381	409	Q	R	395.3158993	397.4658541	306.1499824	361.2946619	169.3493047	160.289772
1382	409	Q	S	49.74173567	32.11845285	290.5830341	368.1115423	3.528110515	0.665102788
1383	409	Q	T	0	8.029613214	0	2.272293471	2.352073676	11.3067474
1384	409	Q	W	395.3158993	411.5176772	70.05126715	65.89651067	148.1806416	31.25983105
1385	409	Q	Y	112.5734018	104.3849718	38.91737064	31.8121086	0	1.995308365
1386	410	I	A	1489.634084	1359.012036	1170.115611	1222.493888	1908.11977	1137.990871
1387	410	I	C	96.86548526	52.19248589	129.7245688	74.98568455	12.3483868	11.3067474
1388	410	I	D	374.3720106	351.2955781	604.5164906	636.2421719	582.1382349	1481.18391
1389	410	I	E	879.6433256	833.0723709	1637.124058	1554.248734	663.8727952	869.9544471
1390	410	I	F	285.3604836	264.977236	75.2402499	49.99045637	504.5198036	333.8815997
1391	410	I	G	986.9807552	993.6646352	2376.5541	2506.339699	4220.208194	3183.181945
1392	410	I	H	735.6540907	810.9909346	1172.710102	1042.982703	1435.940979	982.3568183
1393	410	I	K	497.4173567	487.7990027	861.3711368	888.4667473	926.7170285	667.7631995
1394	410	I	L	227.7647897	311.147512	513.7092924	418.1019987	13.52442364	11.97185019
1395	410	I	M	44.5057635	72.26651892	166.0474481	188.6003581	15.87649732	211.5026867
1396	410	I	P	560.2490228	537.9840853	1509.993981	1506.530571	1611.758487	1003.640108
1397	410	I	Q	0	0	765.3749559	733.9507912	246.3797176	73.8264095
1398	410	I	R	2314.299702	2182.047391	2685.298574	2742.65822	2305.032203	2793.431711
1399	410	I	S	2097.006857	1991.344077	3266.464642	3174.393979	3021.238637	3344.13682
1400	410	I	T	379.6079828	349.2881748	1372.485938	1254.305996	835.5741735	1455.244901
1401	410	I	V	217.2928453	226.8365733	168.6419394	159.060543	8.820276286	5.320822306
1402	410	I	W	570.7209672	598.2061844	1349.135515	1158.86967	2186.252482	2314.557703
1403	410	I	Y	685.9123551	616.2728141	1079.308412	1081.611692	1154.868175	1051.527508
1404	411	A	C	277.5065253	287.0586724	407.335146	411.2851183	0	0
1405	411	A	D	78.53958264	106.3923751	106.3741464	61.35192372	12.3483868	0
1406	411	A	E	314.1583306	250.9254129	171.2364308	213.5955863	319.2940016	72.49620393
1407	411	A	G	52.35972176	86.31834205	492.9533614	434.008053	1.176036838	0.665102788
1408	411	A	H	0	0	0	0	0	0
1409	411	A	I	10.47194435	2.007403303	49.29533614	49.99045637	0	0.665102788
1410	411	A	K	2.617986088	2.007403303	2.594491376	4.544586942	0	0.665102788
1411	411	A	L	94.24749917	112.414585	95.99618091	106.7977931	0.588018419	49.88270912
1412	411	A	M	212.0568731	122.4516015	124.535586	97.70861926	0.588018419	29.92962547
1413	411	A	N	0	0	75.2402499	124.9761409	4.116128934	3.325513942
1414	411	A	P	193.7309705	230.8513799	158.2639739	179.5111842	1542.372313	760.212487
1415	411	A	Q	0	0	106.3741464	104.5254997	9.408294705	1.995308365
1416	411	A	R	301.0684001	407.5028706	2.594491376	2.272293471	0.588018419	0
1417	411	A	S	60.21368002	72.26651892	10.3779655	15.9060543	5.292165772	57.86394258
1418	411	A	T	230.3827757	172.6366841	64.8622844	84.07485844	2.940092095	123.0440158
1419	411	A	V	204.2029149	180.6662973	308.7444737	199.9618255	295.1852464	0
1420	412	P	A	81.15756873	66.24430901	243.8821893	231.7739341	822.0497499	419.6798594
1421	412	P	C	366.5180523	295.0882856	101.1851637	95.43632579	7.644239448	290.6499185
1422	412	P	D	887.4972838	712.6281727	1818.738455	1747.393679	461.0064406	1628.836729
1423	412	P	E	848.2274925	804.9687247	739.4300421	765.7628998	43.51336301	483.5297271
1424	412	P	F	612.6087446	572.1099415	376.2012495	402.1959444	321.6460752	996.9890797
1425	412	P	G	785.3958264	989.6498286	448.847008	409.0128248	415.7290223	313.9285161
1426	412	P	I	36.65180523	46.17027598	15.56694826	15.9060543	114.6635917	0.665102788
1427	412	P	K	41.88777741	50.18508258	10.3779655	15.9060543	149.9446969	361.8159168
1428	412	P	L	748.7440212	634.3394439	991.0957056	1013.442888	1019.03592	465.5719518
1429	412	P	M	353.4281219	367.3548045	376.2012495	352.205488	875.559426	208.8422755
1430	412	P	N	738.2720768	664.4504934	972.934266	970.2693122	734.4350054	740.2594034
1431	412	P	Q	835.1375621	1039.834911	479.9809045	670.326574	823.8138051	558.6863422
1432	412	P	R	178.023054	256.9476228	446.2525167	483.9985094	815.5815473	172.926725
1433	412	P	S	1212.127559	1218.493805	830.2372403	952.0909645	202.2783362	158.9595664
1434	412	P	T	1162.385823	1176.338336	716.0796198	967.9970188	573.905977	470.8927741
1435	412	P	V	183.2590262	206.7625402	490.35887	454.4586942	689.7456056	21.28328923
1436	412	P	W	816.8116595	871.2130337	1255.733826	1161.141964	719.734545	185.5636779
1437	412	P	Y	1327.318947	1025.783088	425.4965856	386.2898901	48.80552878	187.5589863
1438	413	G	A	392.6979132	341.2585616	249.0711721	252.2245753	2.940092095	7.316130671
1439	413	G	C	89.01152699	96.35535856	57.07881027	63.62421719	0	1.330205577
1440	413	G	D	0	4.014806607	0	0	1.176036838	0.665102788
1441	413	G	E	41.88777741	72.26651892	0	0	4.704147353	61.18945652
1442	413	G	F	507.8893011	413.5250805	5.188982752	4.544586942	64.6820261	31.25983105
1443	413	G	H	7.853958264	10.03701652	5.188982752	4.544586942	58.80184191	2.660411153
1444	413	G	I	102.1014574	92.34055196	98.59067228	81.80256496	1.764055257	7.316130671
1445	413	G	K	0	8.029613214	95.99618091	47.7181629	0	0
1446	413	G	L	214.6748592	150.5552478	581.1660682	422.6465857	787.3566632	1242.412009
1447	413	G	M	0	0	20.75593101	6.816880414	0	0
1448	413	G	P	2165.074495	2049.558773	1310.218145	1342.925442	3435.203604	1269.01612
1449	413	G	Q	18.32590262	18.06662973	0	6.816880414	11.76036838	4.655719518
1450	413	G	R	206.820901	156.5774577	425.4965856	286.3089774	0	1.995308365
1451	413	G	S	49.74173567	36.13325946	101.1851637	147.6990756	54.68571298	107.0815489
1452	413	G	T	217.2928453	230.8513799	5.188982752	4.544586942	83.49861551	427.6610929
1453	413	G	V	7.853958264	16.05922643	513.7092924	506.7214441	691.5096608	1858.297191
1454	413	G	W	0	0	134.9135515	184.0557712	31.16497621	349.8440667
1455	413	G	Y	102.1014574	134.4960213	0	0	0.588018419	0
1456	414	Q	A	18.32590262	22.08143634	129.7245688	52.26274984	0	0
1457	414	Q	C	0	0	243.8821893	218.1401732	8.232257867	234.1161815
1458	414	Q	D	54.97770785	90.33314865	0	0	0.588018419	0.665102788
1459	414	Q	E	0	0	95.99618091	86.34715191	0	0.665102788
1460	414	Q	F	146.6072209	134.4960213	67.45677577	63.62421719	266.9603623	0.665102788
1461	414	Q	G	217.2928453	178.658894	38.91737064	29.53981513	0	84.46805412
1462	414	Q	H	214.6748592	208.7699436	249.0711721	259.0414557	180.5216547	165.6105943
1463	414	Q	I	361.2820801	329.2141418	95.99618091	40.90128248	1.176036838	0
1464	414	Q	K	7.853958264	6.02220991	459.2249735	379.4730097	0	0.665102788
1465	414	Q	L	0	0	435.8745512	309.0319121	124.6599048	230.7906675
1466	414	Q	M	0	0	15.56694826	18.17834777	0	0
1467	414	Q	N	0	2.007403303	0	0	148.1806416	38.57596172
1468	414	Q	P	322.0122888	216.7995568	230.9097325	231.7739341	143.4764943	22.6134948
1469	414	Q	R	41.88777741	58.2146958	31.13389651	22.72293471	0	0
1470	414	Q	S	2.617986088	4.014806607	70.05126715	70.44109761	0.588018419	0.665102788
1471	414	Q	T	2.617986088	4.014806607	7.783474128	9.089173885	0	0
1472	414	Q	V	0	6.02220991	0	0	0.588018419	0
1473	414	Q	W	0	4.014806607	49.29533614	52.26274984	1.764055257	21.28328923
1474	414	Q	Y	0	0	0	0	0	0
1475	415	T	A	502.6533289	409.5102739	313.9334565	388.5621836	71.73824713	58.52904537
1476	415	T	C	178.023054	172.6366841	207.5593101	206.7787059	0.588018419	7.316130671
1477	415	T	D	198.9669427	162.5996676	0	0	0.588018419	0.665102788
1478	415	T	E	0	2.007403303	7.783474128	9.089173885	0	0
1479	415	T	F	2.617986088	4.014806607	282.79956	236.318521	25.28479202	1.330205577
1480	415	T	G	0	4.014806607	181.6143963	156.7882495	40.57327092	1.330205577
1481	415	T	H	2.617986088	8.029613214	0	0	1.764055257	103.0909322
1482	415	T	I	379.6079828	407.5028706	630.4614043	608.9746503	156.4128995	116.392988
1483	415	T	K	0	2.007403303	2.594491376	2.272293471	12.93640522	23.27859759
1484	415	T	L	28.79784697	28.10364625	454.0359908	518.0829114	5.880184191	229.460462
1485	415	T	M	0	0	57.07881027	70.44109761	2.352073676	11.97185019
1486	415	T	N	560.2490228	662.4430901	267.2326117	424.9188791	355.7511435	297.3009464
1487	415	T	P	361.2820801	431.5917102	337.2838789	386.2898901	647.4082794	661.7772744
1488	415	T	Q	0	0	18.16143963	9.089173885	0	30.59472826
1489	415	T	R	28.79784697	32.11845285	0	0	2.352073676	3.325513942
1490	415	T	S	439.8216628	459.6953565	451.4414994	581.7071286	462.7704958	422.3402706
1491	415	T	V	26.17986088	64.23690571	18.16143963	36.35669554	312.2377805	974.3755849
1492	415	T	W	39.26979132	32.11845285	160.8584653	152.2436626	0	1.330205577
1493	415	T	Y	0	2.007403303	18.16143963	20.45064124	0.588018419	7.98123346
1494	416	G	A	2013.231302	2067.625402	1227.194421	1345.197735	1102.534536	2066.474363
1495	416	G	C	570.7209672	764.8206586	2153.427842	2151.861917	2294.447871	2403.016374
1496	416	G	D	795.8677708	772.8502718	537.0597148	633.9698785	266.9603623	646.4799102
1497	416	G	E	1552.46575	1571.796787	3471.429461	3442.524609	2198.012851	2385.058599
1498	416	G	F	924.1490891	804.9687247	1992.569377	2049.608711	3391.690241	2628.486219
1499	416	G	I	219.9108314	242.8957997	1071.524938	961.1801383	2571.992565	2395.700243
1500	416	G	K	183.2590262	126.4664081	1188.27705	1058.888758	852.0386893	1651.450223
1501	416	G	L	3351.022193	3348.34871	4693.434899	4524.136301	5326.27084	5619.453458
1502	416	G	M	285.3604836	307.1327054	1092.280869	1052.071877	1278.352043	2381.733085
1503	416	G	N	86.3935409	70.25911562	116.7521119	113.6146736	85.85068919	6.651027883
1504	416	G	P	992.2167274	953.5165691	1899.167687	1829.196244	5312.158398	3435.921004
1505	416	G	Q	560.2490228	487.7990027	731.646568	758.9460194	922.0128811	381.7690005
1506	416	G	R	2356.187479	2314.536009	3227.547272	3394.806446	1622.930837	2772.148422
1507	416	G	S	586.4288837	754.7836421	184.2088877	222.6847602	103.4912418	202.8563504
1508	416	G	T	1225.217489	1124.14585	897.6940161	931.6403232	451.0101274	581.299837
1509	416	G	V	3628.528718	3334.296887	6595.197078	6775.979131	6683.417351	7984.558974
1510	416	G	W	641.4065916	680.5097198	2166.400299	2270.021178	1946.928986	1892.217433
1511	416	G	Y	555.0130507	487.7990027	1696.79736	1749.665973	226.9751098	876.605475
1512	417	N	A	2.617986088	0	12.97245688	0	0.588018419	1.330205577
1513	417	N	C	2.617986088	0	0	0	104.6672786	186.2287807
1514	417	N	D	523.5972176	509.8804391	368.4177754	322.6656729	152.2967705	127.0346326
1515	417	N	E	0	0	0	2.272293471	0	0
1516	417	N	F	0	0	77.83474128	122.7038474	45.27741827	81.80764296
1517	417	N	G	274.8885392	287.0586724	363.2287926	506.7214441	11.17234996	0.665102788
1518	417	N	H	528.8331898	537.9840853	425.4965856	422.6465857	98.19907599	99.10031546
1519	417	N	I	264.4165949	283.0438658	150.4804998	129.5207279	118.1917022	136.3460716
1520	417	N	K	248.7086784	220.8143634	119.3466033	111.3423801	241.0875518	181.5730612
1521	417	N	L	2.617986088	10.03701652	98.59067228	127.2484344	4.704147353	1.330205577
1522	417	N	M	13.08993044	10.03701652	15.56694826	22.72293471	338.110591	196.2053226
1523	417	N	P	2.617986088	4.014806607	7.783474128	4.544586942	3.528110515	1.330205577
1524	417	N	Q	0	0	0	0	0.588018419	1.330205577
1525	417	N	R	303.6863862	270.999446	0	2.272293471	0	0
1526	417	N	S	379.6079828	371.3696111	352.8508271	445.3695204	88.79078128	93.77949315
1527	417	N	T	358.6640941	327.2067385	415.1186201	434.008053	5462.691113	5318.826998
1528	417	N	V	5.235972176	0	0	2.272293471	0.588018419	214.1630978
1529	417	N	W	7.853958264	14.05182312	23.35042238	6.816880414	44.10138143	17.2926725
1530	417	N	Y	335.1022193	319.1771252	210.1538014	272.6752165	255.7880123	276.6827599
1531	418	I	A	193.7309705	186.6885072	355.4453185	340.8440207	34.10506831	25.27390596
1532	418	I	C	172.7870818	168.6218775	10.3779655	18.17834777	5.292165772	25.27390596
1533	418	I	D	863.935409	915.3759063	433.2800598	477.181629	1198.381538	1281.653073
1534	418	I	E	785.3958264	843.1093874	656.4063181	572.6179548	2156.263543	2214.792285
1535	418	I	F	683.294369	740.7318189	1141.576205	1045.254997	1657.623923	1146.637207
1536	418	I	G	811.5756873	762.8132553	1748.687187	1861.008353	258.7281044	287.9895073
1537	418	I	H	625.698675	648.391267	298.3665082	311.3042056	41.16128934	596.5972011
1538	418	I	K	157.0791653	162.5996676	1341.352041	1199.770953	237.5594413	330.5560858
1539	418	I	L	324.6302749	325.1993351	199.7758359	236.318521	288.1290254	278.6780683
1540	418	I	M	314.1583306	341.2585616	430.6855684	393.1067705	96.43502073	110.4070629
1541	418	I	N	303.6863862	295.0882856	1079.308412	1054.344171	107.0193523	275.3525544
1542	418	I	P	623.0806889	664.4504934	1113.0368	1199.770953	1571.185216	1227.779747
1543	418	I	R	235.6187479	198.732927	1050.769007	983.903073	500.9916931	802.7790655
1544	418	I	S	1363.970752	1405.182312	1618.962619	1701.94781	840.8663393	1993.978159
1545	418	I	T	246.0906923	321.1845285	204.9648187	206.7787059	530.392614	722.3016281
1546	418	I	V	369.1360384	361.3325946	264.6381203	324.9379664	90.55483654	145.6575106
1547	418	I	W	133.5172905	106.3923751	778.3474128	647.6036393	1408.892132	1031.574425
1548	418	I	Y	654.496522	835.0797742	1017.040619	1186.137192	927.3050469	260.0551902
1549	419	A	C	15.70791653	6.02220991	5.188982752	2.272293471	15.87649732	139.0064828
1550	419	A	D	196.3489566	168.6218775	275.0160858	252.2245753	1054.317025	991.0031546
1551	419	A	E	308.9223584	359.3251913	1227.194421	1195.226366	1027.856197	523.4358944
1552	419	A	F	793.2497847	694.561543	1450.320679	1317.930213	77.0304129	863.3034192
1553	419	A	G	34.03381914	38.14066276	306.1499824	297.6704447	169.9373231	2.660411153
1554	419	A	H	18.32590262	28.10364625	106.3741464	97.70861926	0	31.25983105
1555	419	A	I	5.235972176	6.02220991	0	4.544586942	56.44976823	26.60411153
1556	419	A	K	636.1706194	668.4653	1260.922809	1199.770953	619.7714137	629.8523405
1557	419	A	L	1492.25207	1579.8264	2283.152411	2217.758428	666.8128872	1338.18681
1558	419	A	M	507.8893011	511.8878424	10.3779655	15.9060543	26.46082886	37.91085893
1559	419	A	N	2.617986088	6.02220991	264.6381203	270.4029231	1.764055257	73.8264095
1560	419	A	P	57.59569394	62.2295024	2.594491376	6.816880414	59.38986033	4.655719518
1561	419	A	Q	112.5734018	122.4516015	83.02372403	86.34715191	0.588018419	0
1562	419	A	R	672.8224246	728.6873991	4600.033209	4444.60603	2201.540961	790.1421125
1563	419	A	S	2162.456509	2278.402749	6216.401337	5919.324493	11565.73429	15750.29913
1564	419	A	T	2099.624843	2017.44032	3948.815874	3642.486434	3978.532624	3810.373874
1565	419	A	V	15.70791653	36.13325946	2.594491376	4.544586942	196.398152	117.0580907
1566	419	A	W	96.86548526	88.32574535	972.934266	863.4715191	4022.045987	1735.253175
1567	419	A	Y	5.235972176	4.014806607	887.3160506	874.8329864	148.76866	94.44459594
1568	420	D	A	274.8885392	208.7699436	500.7368356	570.3456613	1153.692138	791.4723181
1569	420	D	C	0	0	186.8033791	245.4076949	26.46082886	45.89209239
1570	420	D	E	335.1022193	240.8883964	217.9372756	274.94751	472.1787905	387.0898228
1571	420	D	F	2.617986088	4.014806607	1888.789722	1861.008353	2240.350177	2981.6558
1572	420	D	G	468.6195098	399.4732574	1460.698645	1595.150017	1307.164946	605.2435374
1573	420	D	H	47.12374958	30.11104955	88.21270678	93.16403232	32.92903147	42.56657845
1574	420	D	I	225.1468036	224.82917	2791.67272	2590.414557	898.4921444	1571.637889
1575	420	D	K	0	0	2044.459204	2008.707429	255.7880123	876.605475
1576	420	D	L	149.225207	162.5996676	1556.694826	1699.675516	274.6046017	538.0681557
1577	420	D	M	0	2.007403303	573.3825941	565.8010743	966.702281	605.9086402
1578	420	D	N	594.282842	590.1765712	646.0283526	638.5144654	194.6340967	246.7531345
1579	420	D	P	693.7663133	744.7466256	586.355051	733.9507912	1495.33084	1034.234836
1580	420	D	Q	0	0	223.1262583	295.3981513	95.25898389	101.7607266
1581	420	D	R	10.47194435	10.03701652	2988.854065	3083.50224	839.102284	769.5239261
1582	420	D	S	2.617986088	2.007403303	223.1262583	218.1401732	13.52442364	9.311439036
1583	420	D	T	7.853958264	6.02220991	46.70084477	22.72293471	117.0156654	89.12377363
1584	420	D	V	405.7878436	337.243755	3084.850246	2944.892339	1230.722551	873.9450638
1585	420	D	W	0	0	3762.012495	3878.804955	1024.328086	1985.331823
1586	420	D	Y	662.3504803	796.9391114	2327.258764	2788.104089	1385.371395	1068.820181
1587	421	Y	A	73.30361046	92.34055196	20.75593101	18.17834777	68.21013661	162.9501831
1588	421	Y	C	2.617986088	2.007403303	2.594491376	2.272293471	21.16866309	25.93900874
1589	421	Y	D	47.12374958	60.2220991	64.8622844	59.07963025	1.176036838	1.330205577
1590	421	Y	E	387.461941	395.4584508	409.9296374	495.3599767	224.0350177	127.0346326
1591	421	Y	F	0	4.014806607	2.594491376	2.272293471	1.764055257	246.0880317
1592	421	Y	G	429.3497184	437.6139201	269.8271031	288.5812708	2079.821148	2409.002299
1593	421	Y	H	26.17986088	22.08143634	0	2.272293471	22.34469993	1.995308365
1594	421	Y	I	91.62951308	62.2295024	311.3389651	343.1163142	99.96313125	133.6856605
1595	421	Y	K	0	0	2117.104963	1724.670745	816.1695657	2538.03224
1596	421	Y	L	18.32590262	22.08143634	1927.707092	1754.21056	219.9188887	594.6018927
1597	421	Y	M	0	0	342.4728616	474.9093355	127.5999969	127.0346326
1598	421	Y	N	7.853958264	2.007403303	5.188982752	2.272293471	5.880184191	11.97185019
1599	421	Y	R	243.4727062	198.732927	7347.599577	7289.517456	3304.075497	3559.630123
1600	421	Y	S	5.235972176	2.007403303	46.70084477	113.6146736	329.8783331	215.4933034
1601	421	Y	T	0	2.007403303	0	0	154.0608258	44.56188682
1602	421	Y	V	23.56187479	48.17767928	243.8821893	224.9570537	275.1926201	49.21760633
1603	421	Y	W	0	0	191.9923618	204.5064124	8.820276286	7.316130671
1604	422	N	A	534.069162	507.8730358	98.59067228	124.9761409	0	1.330205577
1605	422	N	C	552.3950646	541.9988919	627.866913	645.3313458	5.880184191	4.655719518
1606	422	N	D	678.0583968	654.4134769	461.8194649	524.8997919	97.02303915	57.86394258
1607	422	N	F	363.9000662	415.5324838	2015.919799	1790.567255	109.9594444	710.3297779
1608	422	N	G	1337.790891	1162.286513	1426.970257	1367.92067	4.116128934	2.660411153
1609	422	N	I	191.1129844	150.5552478	269.8271031	195.4172385	687.9815503	779.5004679
1610	422	N	K	188.4949983	176.6514907	368.4177754	347.6609011	31.16497621	44.56188682
1611	422	N	L	1225.217489	1033.812701	1286.867722	1170.231138	1574.713326	3306.225961
1612	422	N	M	353.4281219	339.2511583	729.0520766	702.1386826	852.0386893	367.1367391
1613	422	N	P	28.79784697	60.2220991	1024.824093	1067.977931	1699.373231	1690.026185
1614	422	N	Q	54.97770785	54.19988919	954.7728263	861.1992256	1221.314256	1449.258976
1615	422	N	R	486.9454124	469.732373	729.0520766	740.7676716	2626.678278	2254.03335
1616	422	N	S	141.3712488	118.4367949	59.67330165	34.08440207	5.880184191	176.9173417
1617	422	N	T	761.8339516	895.3018733	1927.707092	1983.7122	441.6018327	240.1021066
1618	422	N	V	1327.318947	1180.353142	3318.35447	3360.722044	4348.396209	4058.457214
1619	422	N	W	560.2490228	618.2802174	944.3948608	781.6689541	3472.836783	3221.092804
1620	422	N	Y	811.5756873	929.4277295	1284.273231	1245.216822	381.0359356	862.6383164
1621	423	Y	A	761.8339516	702.5911562	1250.544843	1272.484344	4309.586994	3674.027803
1622	423	Y	C	476.473468	449.65834	1463.293136	1392.915898	57.03778665	295.305638
1623	423	Y	D	151.8431931	202.7477336	1644.907532	1547.431854	648.5843163	665.7678911
1624	423	Y	E	329.8662471	273.0068493	866.5601196	856.6546387	2052.772301	894.5632503
1625	423	Y	F	0	10.03701652	15.56694826	22.72293471	5.880184191	3.99061673
1626	423	Y	G	853.4634647	849.1315973	1855.061334	2013.252016	3206.464439	3678.018419
1627	423	Y	H	49.74173567	66.24430901	378.7957409	347.6609011	299.8893937	939.1251371
1628	423	Y	I	463.3835376	383.4140309	617.4889475	679.4157479	358.1032172	281.3384795
1629	423	Y	K	966.0368665	804.9687247	773.15843	665.7819871	1087.834075	1915.49603
1630	423	Y	L	934.6210334	983.6276187	1608.584653	1511.075158	1306.576927	949.7667817
1631	423	Y	M	753.9799934	738.7244156	716.0796198	647.6036393	41.74930776	65.84517604
1632	423	Y	N	214.6748592	170.6292808	417.7131115	513.5383245	55.27373139	717.6459086
1633	423	Y	P	924.1490891	847.124194	902.8829988	881.6498668	239.3234966	268.7015265
1634	423	Y	Q	180.6410401	162.5996676	324.311422	343.1163142	165.8211942	316.5889272
1635	423	Y	R	1246.161378	1405.182312	2654.164678	2581.325383	2793.087491	2014.596346
1636	423	Y	S	819.4296456	833.0723709	2911.019324	2908.535643	1498.85895	2618.509678
1637	423	Y	T	575.9569394	672.4801066	2444.010876	2551.785568	747.9594291	929.8136981
1638	423	Y	V	699.0022855	694.561543	2275.368937	2067.787059	3124.729879	2228.094341
1639	423	Y	W	434.5856906	491.8138093	1652.691006	1647.412767	530.392614	1582.944636
1640	424	K	A	5.235972176	0	158.2639739	136.3376083	145.2405495	21.28328923
1641	424	K	C	180.6410401	172.6366841	547.4376803	597.6131829	0.588018419	482.8646243
1642	424	K	D	256.5626366	281.0364625	563.0046286	538.5335527	1.176036838	227.4651536
1643	424	K	E	531.4511759	517.9100523	474.7919218	474.9093355	349.8709594	416.3543455
1644	424	K	F	102.1014574	126.4664081	57.07881027	88.61944538	10.58433154	1.995308365
1645	424	K	G	170.1690957	126.4664081	2.594491376	0	31.75299463	91.119082
1646	424	K	H	0	0	95.99618091	88.61944538	23.52073676	0.665102788
1647	424	K	I	335.1022193	321.1845285	223.1262583	179.5111842	32.34101305	177.5824445
1648	424	K	L	552.3950646	578.1321514	85.61821541	84.07485844	198.7502257	28.5994199
1649	424	K	M	272.2705532	305.1253021	184.2088877	149.9713691	283.424878	218.8188174
1650	424	K	N	544.5411063	800.953918	386.579215	763.4906063	1363.614714	1348.828455
1651	424	K	P	1361.352766	1363.026843	41.51186201	88.61944538	403.9686539	363.8112252
1652	424	K	Q	277.5065253	285.0512691	337.2838789	302.2150317	468.0626616	404.3824953
1653	424	K	R	246.0906923	240.8883964	197.1813446	154.515956	194.6340967	83.80295133
1654	424	K	S	248.7086784	260.9624294	36.32287926	38.62898901	9.408294705	4.655719518
1655	424	K	T	1565.555681	1593.878223	2807.239669	2679.034003	3001.246011	3410.647098
1656	424	K	V	68.06763829	68.25171232	88.21270678	79.53027149	6.46820261	90.45397921
1657	424	K	W	759.2159655	798.9465147	1006.662654	1015.715182	702.6820108	1145.972104
1658	424	K	Y	5.235972176	0	249.0711721	211.3232928	272.8405465	3.99061673
1659	425	L	A	1685.983041	1804.65557	443.6580253	293.1258578	99.96313125	571.9883979
1660	425	L	C	54.97770785	66.24430901	316.5279479	277.2198035	87.02672603	257.3947791
1661	425	L	D	225.1468036	186.6885072	1092.280869	1217.949301	3549.867196	3160.56845
1662	425	L	E	214.6748592	214.7921535	1722.742274	1565.610202	2335.609161	3162.563758
1663	425	L	F	1110.026101	1216.486402	697.9181801	988.44766	935.5373048	1058.178536
1664	425	L	G	2908.582544	2782.260978	4314.639158	4351.441997	3896.210045	4576.572286
1665	425	L	H	1662.421166	1579.8264	599.3275078	704.4109761	325.7622042	1293.624923
1666	425	L	I	306.3043723	341.2585616	189.3978704	274.94751	21.75668151	59.19414816
1667	425	L	K	984.3627691	925.4129229	1720.147782	1513.347452	2537.299478	1102.740423
1668	425	L	M	183.2590262	208.7699436	220.531767	177.2388908	265.196307	238.1067982
1669	425	L	N	1039.340477	1079.982977	1810.95498	1476.990756	2901.28288	2122.342997
1670	425	L	P	1620.533388	1702.278001	2013.325308	1985.984494	1957.513317	616.5502848
1671	425	L	Q	913.6771447	788.9094982	2381.743083	2122.322102	885.5557391	1138.655974
1672	425	L	R	3728.012189	3442.696665	7451.379232	7557.648085	6625.791546	6784.713544
1673	425	L	S	3932.215104	3557.118654	7007.721206	6855.509403	9370.661527	11164.4154
1674	425	L	T	450.2936071	361.3325946	77.83474128	77.25797802	121.7198128	73.16130671
1675	425	L	V	568.1029811	531.9618754	202.3703273	227.2293471	950.8257837	774.1796456
1676	425	L	W	1659.80318	1866.885072	3671.205297	3458.430663	2453.800863	2637.797658
1677	425	L	Y	1235.689434	1170.316126	2311.691816	2263.204297	1288.348356	1461.895929
1678	426	P	A	0	0	350.2563357	311.3042056	0	1.995308365
1679	426	P	C	52.35972176	56.20729249	2.594491376	11.36146736	4.704147353	0
1680	426	P	D	78.53958264	110.4071817	101.1851637	106.7977931	2.940092095	0
1681	426	P	E	0	0	101.1851637	38.62898901	2.352073676	0
1682	426	P	F	670.2044385	704.5985595	220.531767	172.6943038	45.27741827	416.3543455
1683	426	P	G	0	4.014806607	98.59067228	111.3423801	11.17234996	1.330205577
1684	426	P	H	2.617986088	0	0	0	0	1.330205577
1685	426	P	I	274.8885392	234.8661865	0	4.544586942	4.116128934	2.660411153
1686	426	P	K	0	0	2.594491376	6.816880414	0.588018419	0
1687	426	P	L	1075.992282	1051.879331	402.1461633	533.9889657	441.0138143	1636.152859
1688	426	P	M	0	2.007403303	241.287698	197.689532	278.7207306	130.3601465
1689	426	P	N	345.5741636	387.4288376	124.535586	79.53027149	0	0
1690	426	P	Q	15.70791653	6.02220991	145.2915171	136.3376083	54.09769456	212.1677895
1691	426	P	R	183.2590262	190.7033138	95.99618091	102.2532062	201.1022993	1.995308365
1692	426	P	S	89.01152699	80.29613214	516.3037838	404.4682379	321.0580568	3.99061673
1693	426	P	T	0	0	114.1576205	154.515956	1.176036838	0
1694	426	P	V	251.3266645	206.7625402	116.7521119	74.98568455	19.40460783	343.1930388
1695	426	P	W	882.2613117	1126.153253	560.4101372	533.9889657	980.814723	0
1696	426	P	Y	549.7770785	614.2654108	290.5830341	409.0128248	1.764055257	0.665102788
1697	427	D	A	10.47194435	10.03701652	57.07881027	38.62898901	1.764055257	0
1698	427	D	C	15.70791653	18.06662973	15.56694826	20.45064124	0	0
1699	427	D	E	26.17986088	20.07403303	28.53940514	34.08440207	21.16866309	35.25044778
1700	427	D	F	0	0	95.99618091	88.61944538	0	0
1701	427	D	G	0	2.007403303	15.56694826	27.26752165	0	0
1702	427	D	H	0	0	0	0	1.764055257	0
1703	427	D	I	0	0	0	2.272293471	0.588018419	0
1704	427	D	K	0	0	0	0	0	0
1705	427	D	L	2.617986088	2.007403303	285.3940514	343.1163142	0	0
1706	427	D	M	0	0	0	2.272293471	0	0
1707	427	D	N	0	0	0	0	0	0
1708	427	D	P	0	0	0	2.272293471	5.880184191	0
1709	427	D	Q	0	0	0	0	8.820276286	0
1710	427	D	R	10.47194435	20.07403303	67.45677577	79.53027149	0	0
1711	427	D	S	0	0	0	2.272293471	2.940092095	3.325513942
1712	427	D	T	0	0	124.535586	159.060543	1.176036838	0.665102788
1713	427	D	V	0	0	0	9.089173885	2.352073676	25.27390596
1714	427	D	W	439.8216628	481.7767928	114.1576205	145.4267822	18.22857099	0
1715	427	D	Y	2.617986088	0	127.1300774	99.98091273	1.176036838	5.985925095
1716	428	D	A	466.0015237	455.6805499	332.0948961	370.3838358	44.10138143	47.88740076
1717	428	D	C	0	0	0	0	0.588018419	0.665102788
1718	428	D	E	256.5626366	283.0438658	313.9334565	322.6656729	496.2875457	436.3074291
1719	428	D	F	2.617986088	8.029613214	0	4.544586942	2.940092095	5.320822306
1720	428	D	G	267.034581	309.1401087	269.8271031	249.9522818	41.16128934	41.90147566
1721	428	D	H	28.79784697	38.14066276	18.16143963	36.35669554	48.21751037	29.26452269
1722	428	D	I	0	0	0	2.272293471	2.352073676	0
1723	428	D	K	188.4949983	124.4590048	0	0	195.2221151	61.18945652
1724	428	D	L	39.26979132	40.14806607	41.51186201	36.35669554	7.644239448	4.655719518
1725	428	D	M	0	0	0	0	5.880184191	0
1726	428	D	N	547.1590924	576.1247481	550.0321717	597.6131829	774.4202579	398.3965702
1727	428	D	P	0	0	49.29533614	88.61944538	2.940092095	0.665102788
1728	428	D	Q	0	0	0	0	0.588018419	0.665102788
1729	428	D	R	34.03381914	24.08883964	189.3978704	174.9665973	103.4912418	627.1919294
1730	428	D	S	5.235972176	2.007403303	2.594491376	2.272293471	39.9852525	107.0815489
1731	428	D	T	130.8993044	150.5552478	12.97245688	15.9060543	1.764055257	0
1732	428	D	V	308.9223584	343.2659649	108.9686378	159.060543	236.9714229	179.5777528
1733	428	D	W	143.9892348	122.4516015	23.35042238	31.8121086	0	0
1734	428	D	Y	481.7094402	694.561543	280.2050686	581.7071286	1041.968639	943.7808566
1735	429	F	A	557.6310367	544.0062952	85.61821541	90.89173885	56.44976823	239.4370038
1736	429	F	C	434.5856906	525.9396655	1053.363499	1124.785268	1076.073707	499.492194
1737	429	F	D	212.0568731	168.6218775	607.110982	704.4109761	551.5612771	174.2569305
1738	429	F	E	73.30361046	70.25911562	941.8003695	902.1005081	119.3677391	0
1739	429	F	G	641.4065916	728.6873991	913.2609643	1072.522518	815.5815473	636.5033684
1740	429	F	H	164.9331235	138.5108279	376.2012495	397.6513575	1.176036838	87.79356806
1741	429	F	I	227.7647897	228.8439766	311.3389651	272.6752165	402.7926171	726.9573476
1742	429	F	K	384.8439549	481.7767928	607.110982	613.5192372	937.30136	228.7953592
1743	429	F	L	683.294369	670.4727033	518.8982752	561.2564874	608.5990638	523.4358944
1744	429	F	M	2.617986088	6.02220991	0	0	1.764055257	23.27859759
1745	429	F	N	403.1698576	413.5250805	1146.765188	1215.677007	671.5170346	431.6517096
1746	429	F	P	531.4511759	497.8360192	90.80719816	102.2532062	102.9032233	478.2089048
1747	429	F	Q	146.6072209	118.4367949	456.6304822	436.2803465	35.28110515	140.3366883
1748	429	F	R	1340.408877	1234.553032	1227.194421	1049.799584	486.2912326	1178.562141
1749	429	F	S	1034.104505	1009.723862	1481.454576	1317.930213	1752.882907	1085.447751
1750	429	F	T	599.5188142	533.9692787	332.0948961	281.7643904	166.997231	1.995308365
1751	429	F	V	303.6863862	270.999446	194.5868532	206.7787059	143.4764943	369.7971503
1752	429	F	W	86.3935409	134.4960213	2.594491376	9.089173885	0.588018419	1.330205577
1753	429	F	Y	227.7647897	220.8143634	230.9097325	197.689532	148.76866	154.9689497
1754	430	T	A	374.3720106	381.4066276	371.0122668	324.9379664	97.02303915	87.79356806
1755	430	T	C	0	0	0	2.272293471	0	0
1756	430	T	D	65.4496522	66.24430901	90.80719816	68.16880414	0	0
1757	430	T	E	0	0	0	0	152.2967705	0
1758	430	T	F	0	0	0	0	0	0
1759	430	T	G	0	0	2.594491376	0	1.764055257	0.665102788
1760	430	T	H	73.30361046	56.20729249	2.594491376	0	0	0
1761	430	T	I	28.79784697	22.08143634	0	0	0.588018419	0
1762	430	T	K	434.5856906	632.3320406	293.1775255	470.3647485	789.1207184	638.4986768
1763	430	T	L	78.53958264	108.3997784	7.783474128	9.089173885	2.940092095	9.976541825
1764	430	T	M	502.6533289	483.7841961	508.5203097	470.3647485	277.5446938	348.5138611
1765	430	T	N	0	2.007403303	0	0	6.46820261	4.655719518
1766	430	T	P	235.6187479	291.073479	166.0474481	197.689532	302.8294858	263.3807042
1767	430	T	Q	2.617986088	0	2.594491376	0	1.176036838	1.330205577
1768	430	T	R	68.06763829	48.17767928	114.1576205	120.431554	45.27741827	37.24575615
1769	430	T	S	233.0007618	262.9698327	243.8821893	299.9427382	336.3465357	312.5983105
1770	430	T	V	0	0	31.13389651	29.53981513	214.626723	415.0241399
1771	430	T	Y	0	0	121.9410947	52.26274984	0.588018419	5.320822306
1772	431	G	A	528.8331898	459.6953565	1439.942714	1370.192963	745.019337	1202.505841
1773	431	G	C	659.7324942	487.7990027	1260.922809	1242.944529	84.08663393	474.8833909
1774	431	G	D	489.5633985	491.8138093	640.8393698	529.4443788	398.0884697	300.6264603
1775	431	G	E	272.2705532	295.0882856	861.3711368	952.0909645	3720.392538	1984.001618
1776	431	G	F	1183.329712	1316.856567	2578.924428	2354.096036	1575.889363	948.4365761
1777	431	G	H	107.3374296	46.17027598	425.4965856	502.1768571	74.09032081	158.9595664
1778	431	G	I	133.5172905	112.414585	640.8393698	615.7915307	406.908746	468.232363
1779	431	G	K	395.3158993	483.7841961	251.6656635	213.5955863	1173.096746	874.6101666
1780	431	G	L	2070.826996	1858.855459	3105.606177	2615.409785	2736.049704	2649.769509
1781	431	G	N	471.2374958	475.7545829	347.6618444	265.8583361	213.4506861	142.3319967
1782	431	G	P	777.5418681	704.5985595	892.5050333	943.0017906	981.4027415	211.5026867
1783	431	G	Q	327.248261	270.999446	280.2050686	252.2245753	296.3612832	43.23168124
1784	431	G	R	672.8224246	535.976682	1808.360489	1799.656429	2364.422063	2774.808833
1785	431	G	S	659.7324942	638.3542505	952.178335	954.3632579	1205.437759	633.1778545
1786	431	G	T	26.17986088	26.09624294	383.9847236	390.8344771	424.5492986	156.964258
1787	431	G	V	1081.228254	1051.879331	1489.23805	1397.460485	3372.285633	2549.338988
1788	431	G	W	691.1483272	700.5837529	1382.863903	1547.431854	2315.028516	2365.105515
1789	431	G	Y	1565.555681	1336.9306	1582.639739	1481.535343	1308.340982	907.2002033
1790	432	C	A	397.9338854	393.4510475	67.45677577	56.80733678	22.93271834	2.660411153
1791	432	C	E	159.6971514	126.4664081	531.8707321	468.0924551	1860.490278	1077.466517
1792	432	C	F	13.08993044	16.05922643	2.594491376	0	1.176036838	4.655719518
1793	432	C	G	31.41583306	26.09624294	892.5050333	947.5463775	642.1161136	528.7567167
1794	432	C	H	740.8900629	638.3542505	147.8860084	177.2388908	7.644239448	11.3067474
1795	432	C	I	0	0	20.75593101	13.63376083	158.7649732	1.995308365
1796	432	C	K	348.1921497	303.1178988	983.3122315	904.3728016	1668.208255	902.5444837
1797	432	C	L	7.853958264	10.03701652	59.67330165	31.8121086	5.292165772	1.330205577
1798	432	C	M	0	0	5.188982752	11.36146736	147.5926232	0.665102788
1799	432	C	N	20.9438887	12.04441982	788.7253783	708.955563	558.6174981	1614.86957
1800	432	C	P	154.4611792	136.5034246	228.3152411	302.2150317	1484.15849	558.6863422
1801	432	C	Q	335.1022193	275.0142526	975.5287573	852.1100517	1185.445133	97.10500709
1802	432	C	R	599.5188142	638.3542505	1268.706283	1083.883986	1885.77507	1228.44485
1803	432	C	S	303.6863862	299.1030922	1325.785093	1199.770953	25.28479202	45.89209239
1804	432	C	T	73.30361046	146.5404411	459.2249735	468.0924551	129.9520706	4.655719518
1805	432	C	V	2.617986088	0	49.29533614	36.35669554	37.0451604	157.6293608
1806	432	C	W	680.6763829	706.6059628	116.7521119	143.1544887	57.03778665	44.56188682
1807	432	C	Y	306.3043723	268.9920427	33.72838789	15.9060543	1.764055257	4.655719518
1808	433	V	A	455.5295793	421.5546937	409.9296374	470.3647485	72.91428397	154.3038469
1809	433	V	C	34.03381914	12.04441982	0	0	61.15391559	278.6780683
1810	433	V	D	552.3950646	734.709609	695.3236887	720.3170304	632.7078189	449.6094849
1811	433	V	E	570.7209672	594.1913778	1452.915171	1431.544887	773.8322395	211.5026867
1812	433	V	F	507.8893011	491.8138093	1087.091887	1038.438116	14.11244206	12.63695298
1813	433	V	G	1225.217489	1190.390159	1593.017705	1615.600658	1999.850643	1896.208049
1814	433	V	H	0	14.05182312	563.0046286	513.5383245	445.1299433	3.325513942
1815	433	V	I	60.21368002	68.25171232	0	0	240.4995334	63.18476489
1816	433	V	K	209.438887	142.5256345	137.5080429	174.9665973	134.656218	1.330205577
1817	433	V	L	505.271315	672.4801066	729.0520766	990.7199535	1041.968639	764.2031038
1818	433	V	M	473.8554819	385.4214342	495.5478528	490.8153898	508.0479141	377.7783838
1819	433	V	P	86.3935409	82.30353544	264.6381203	345.3886076	234.6193492	201.5261449
1820	433	V	Q	164.9331235	150.5552478	729.0520766	645.3313458	927.8930653	695.0324138
1821	433	V	R	952.946936	903.3314865	44.10635339	54.53504331	249.3198097	77.81702623
1822	433	V	S	1932.073733	1814.692586	695.3236887	724.8616173	21.75668151	433.647018
1823	433	V	T	5.235972176	12.04441982	5.188982752	0	0.588018419	0
1824	433	V	W	295.8324279	293.0808823	101.1851637	90.89173885	433.9575933	242.0974149
1825	433	V	Y	175.4050679	198.732927	347.6618444	270.4029231	9.996313125	234.1161815
1826	434	I	A	7.853958264	14.05182312	0	2.272293471	1.176036838	0.665102788
1827	434	I	C	0	4.014806607	0	0	1.176036838	0.665102788
1828	434	I	D	942.4749917	875.2278403	464.4139563	527.1720853	417.4930776	0
1829	434	I	E	225.1468036	248.9180096	747.2135163	781.6689541	0	0
1830	434	I	F	235.6187479	254.9402195	238.6932066	197.689532	332.2304068	337.2071137
1831	434	I	G	57.59569394	48.17767928	10.3779655	13.63376083	372.2156593	77.15192344
1832	434	I	H	2.617986088	0	2.594491376	2.272293471	0	0
1833	434	I	K	767.0699238	722.6651892	747.2135163	697.5940957	6.46820261	25.93900874
1834	434	I	L	497.4173567	439.6213234	241.287698	297.6704447	37.0451604	129.0299409
1835	434	I	M	272.2705532	232.8587832	163.4529567	186.3280646	153.4728074	161.6199776
1836	434	I	N	437.2036767	445.6435334	415.1186201	374.9284228	148.76866	71.83110114
1837	434	I	P	81.15756873	120.4441982	1058.552481	940.7294971	789.7087368	499.492194
1838	434	I	Q	146.6072209	130.4812147	49.29533614	61.35192372	4.704147353	3.325513942
1839	434	I	R	709.4742299	728.6873991	674.5677577	661.2374001	482.1751037	227.4651536
1840	434	I	S	685.9123551	652.4060736	184.2088877	204.5064124	792.0608105	741.589609
1841	434	I	T	319.3943027	323.1919318	287.9885427	309.0319121	166.4092126	50.54781191
1842	434	I	V	329.8662471	309.1401087	254.2601548	265.8583361	74.67833922	80.47743739
1843	434	I	W	2.617986088	2.007403303	0	0	0.588018419	8.646336248
1844	434	I	Y	0	4.014806607	0	2.272293471	1.176036838	0
1845	435	A	C	0	0	0	2.272293471	0.588018419	0
1846	435	A	D	390.0799271	401.4806607	236.0987152	352.205488	1479.454342	1841.004518
1847	435	A	E	0	2.007403303	54.48431889	20.45064124	276.368657	127.6997354
1848	435	A	F	5.235972176	0	5.188982752	20.45064124	0	25.93900874
1849	435	A	G	54.97770785	32.11845285	256.8546462	309.0319121	55.27373139	68.5055872
1850	435	A	H	0	0	0	0	8.232257867	154.3038469
1851	435	A	I	227.7647897	186.6885072	0	0	0.588018419	1.330205577
1852	435	A	K	0	6.02220991	2.594491376	0	31.16497621	0
1853	435	A	L	7.853958264	18.06662973	0	0	5.292165772	7.98123346
1854	435	A	M	68.06763829	46.17027598	0	0	17.64055257	12.63695298
1855	435	A	N	78.53958264	70.25911562	0	2.272293471	0.588018419	0.665102788
1856	435	A	P	141.3712488	108.3997784	62.26779302	81.80256496	18.81658941	17.95777528
1857	435	A	R	178.023054	162.5996676	321.7169306	284.0366839	449.8340906	1225.119336
1858	435	A	S	562.8670089	620.2876207	280.2050686	529.4443788	695.0377714	580.6347342
1859	435	A	T	382.2259689	411.5176772	236.0987152	279.492097	132.3041443	123.7091186
1860	435	A	V	633.5526333	616.2728141	383.9847236	377.2007162	118.7797207	128.3648381
1861	435	A	W	0	0	303.555491	259.0414557	0	1.330205577
1862	435	A	Y	2.617986088	0	2.594491376	0	5.880184191	9.311439036
1863	436	W	A	0	2.007403303	108.9686378	136.3376083	3.528110515	102.4258294
1864	436	W	C	562.8670089	772.8502718	321.7169306	568.0733678	2310.912387	2220.113107
1865	436	W	D	15.70791653	18.06662973	321.7169306	256.7691623	31.75299463	71.83110114
1866	436	W	E	175.4050679	268.9920427	25.94491376	22.72293471	0	41.23637288
1867	436	W	F	26.17986088	54.19988919	2.594491376	4.544586942	13.52442364	16.62756971
1868	436	W	G	371.7540245	427.5769036	342.4728616	374.9284228	956.1179494	611.8945652
1869	436	W	I	0	0	54.48431889	40.90128248	84.67465235	1100.745115
1870	436	W	K	5.235972176	0	137.5080429	124.9761409	4.116128934	5.985925095
1871	436	W	L	657.1145081	656.4208802	684.9457232	793.0304215	994.9271651	1208.491766
1872	436	W	M	2.617986088	0	98.59067228	143.1544887	707.9741766	567.3326784
1873	436	W	N	83.77555482	68.25171232	220.531767	152.2436626	787.9446816	607.9039485
1874	436	W	P	280.1245114	281.0364625	718.6741111	640.7867589	1175.44882	2064.479055
1875	436	W	Q	0	2.007403303	5.188982752	0	1.764055257	3.99061673
1876	436	W	R	507.8893011	584.1543613	791.3198697	752.129139	314.0018358	436.9725319
1877	436	W	S	34.03381914	74.27392223	95.99618091	95.43632579	29.40092095	147.652819
1878	436	W	T	2.617986088	10.03701652	25.94491376	45.44586942	561.5575902	487.5203438
1879	436	W	V	15.70791653	26.09624294	101.1851637	56.80733678	9.996313125	7.316130671
1880	436	W	Y	0	2.007403303	0	13.63376083	2.352073676	3.99061673
1881	437	N	A	2.617986088	0	10.3779655	18.17834777	27.6368657	9.311439036
1882	437	N	C	91.62951308	106.3923751	41.51186201	20.45064124	443.365888	329.2258802
1883	437	N	D	450.2936071	552.0359084	262.043629	240.863108	127.0119785	118.3882963
1884	437	N	E	7.853958264	0	111.5631292	99.98091273	5.292165772	0.665102788
1885	437	N	F	408.4058297	309.1401087	703.1071629	558.9841939	163.4691205	1278.327559
1886	437	N	G	7.853958264	6.02220991	54.48431889	49.99045637	8.232257867	39.9061673
1887	437	N	H	253.9446505	281.0364625	191.9923618	211.3232928	27.04884728	36.58065336
1888	437	N	I	1144.05992	1061.916347	311.3389651	336.2994337	179.9336362	228.1302564
1889	437	N	K	201.5849288	273.0068493	254.2601548	222.6847602	114.0755733	126.3695298
1890	437	N	L	651.8785359	672.4801066	51.88982752	43.17357595	1094.302278	1257.709373
1891	437	N	M	75.92159655	70.25911562	121.9410947	197.689532	0	0.665102788
1892	437	N	P	89.01152699	74.27392223	2.594491376	0	0	0
1893	437	N	R	486.9454124	473.7471796	163.4529567	140.8821952	24.6967736	1.330205577
1894	437	N	S	473.8554819	523.9322622	264.6381203	245.4076949	113.4875549	91.119082
1895	437	N	T	335.1022193	331.2215451	360.6343013	288.5812708	2000.438662	1799.103042
1896	437	N	V	659.7324942	672.4801066	191.9923618	109.0700866	172.8774152	330.5560858
1897	437	N	W	1078.610268	893.29447	560.4101372	470.3647485	42.92534459	0
1898	437	N	Y	788.0138125	778.8724817	282.79956	327.2102599	795.0009026	385.0945144
1899	438	S	A	191.1129844	124.4590048	93.40168953	102.2532062	0.588018419	0.665102788
1900	438	S	C	437.2036767	475.7545829	223.1262583	281.7643904	263.4322518	294.6405352
1901	438	S	D	405.7878436	463.7101631	2.594491376	0	0	0
1902	438	S	E	102.1014574	94.34795526	5.188982752	4.544586942	2.352073676	0
1903	438	S	F	856.0814508	742.7392223	264.6381203	215.8678798	269.9004544	910.5257172
1904	438	S	G	209.438887	311.147512	383.9847236	329.4825533	609.1870822	131.6903521
1905	438	S	I	2123.186717	2264.350926	588.9495423	854.3823452	1244.834993	1701.998035
1906	438	S	K	141.3712488	180.6662973	72.64575853	43.17357595	94.67096547	37.91085893
1907	438	S	L	2971.41421	3013.112358	350.2563357	315.8487925	429.8414644	891.2377363
1908	438	S	M	0	10.03701652	199.7758359	159.060543	1.176036838	0.665102788
1909	438	S	N	290.5964558	335.2363517	365.823284	427.1911726	156.4128995	294.6405352
1910	438	S	P	581.1929115	493.8212126	238.6932066	363.5669554	826.7538972	695.6975166
1911	438	S	Q	23.56187479	10.03701652	101.1851637	111.3423801	15.87649732	25.93900874
1912	438	S	R	1411.094501	1314.849164	508.5203097	449.9141073	481.5870852	345.1883471
1913	438	S	T	128.2813183	96.35535856	36.32287926	59.07963025	17.05253415	11.97185019
1914	438	S	V	403.1698576	365.3474012	134.9135515	129.5207279	421.6092065	1118.70289
1915	438	S	W	531.4511759	475.7545829	147.8860084	124.9761409	212.8626677	185.5636779
1916	439	N	A	2.617986088	0	2.594491376	2.272293471	0	0
1917	439	N	C	125.6633322	120.4441982	12.97245688	13.63376083	0	0
1918	439	N	D	322.0122888	347.2807715	295.7720169	281.7643904	149.9446969	101.0956238
1919	439	N	E	198.9669427	186.6885072	31.13389651	13.63376083	80.55852342	305.2821798
1920	439	N	F	0	4.014806607	75.2402499	86.34715191	2.940092095	1.995308365
1921	439	N	G	89.01152699	120.4441982	38.91737064	34.08440207	0	53.20822306
1922	439	N	H	107.3374296	140.5182312	111.5631292	131.7930213	195.2221151	152.9736413
1923	439	N	I	204.2029149	222.8217667	332.0948961	304.4873251	122.3078312	188.2240891
1924	439	N	K	154.4611792	160.5922643	238.6932066	188.6003581	109.9594444	256.7296763
1925	439	N	L	123.0453461	128.4738114	391.7681978	377.2007162	32.92903147	101.7607266
1926	439	N	M	54.97770785	68.25171232	0	4.544586942	0	0.665102788
1927	439	N	P	911.0591586	929.4277295	5.188982752	6.816880414	0.588018419	113.067474
1928	439	N	Q	0	0	5.188982752	0	0	0
1929	439	N	R	0	0	308.7444737	286.3089774	18.22857099	107.0815489
1930	439	N	S	481.7094402	487.7990027	490.35887	447.6418138	137.5963101	59.85925095
1931	439	N	T	143.9892348	138.5108279	142.6970257	136.3376083	212.2746493	234.1161815
1932	439	N	V	60.21368002	60.2220991	88.21270678	136.3376083	35.28110515	24.60880317
1933	439	N	W	31.41583306	26.09624294	12.97245688	20.45064124	0	0
1934	439	N	Y	316.7763167	287.0586724	106.3741464	115.886967	176.4055257	178.2475473
1935	440	K	A	0	0	0	0	10.58433154	0
1936	440	K	C	0	0	0	0	0	0.665102788
1937	440	K	D	0	0	0	0	1.176036838	0.665102788
1938	440	K	E	0	0	0	0	0	0
1939	440	K	F	7.853958264	6.02220991	77.83474128	81.80256496	21.16866309	0.665102788
1940	440	K	G	57.59569394	84.31093874	33.72838789	36.35669554	2.940092095	240.7672094
1941	440	K	H	0	0	0	0	1.176036838	0
1942	440	K	I	34.03381914	18.06662973	2.594491376	2.272293471	9.996313125	3.325513942
1943	440	K	L	240.8547201	337.243755	280.2050686	259.0414557	319.2940016	19.95308365
1944	440	K	M	0	0	15.56694826	31.8121086	0	0
1945	440	K	N	191.1129844	192.7107171	186.8033791	213.5955863	182.2857099	180.9079584
1946	440	K	P	107.3374296	142.5256345	20.75593101	29.53981513	0.588018419	0
1947	440	K	Q	0	2.007403303	41.51186201	47.7181629	0	0
1948	440	K	R	49.74173567	52.19248589	2.594491376	0	79.970505	41.90147566
1949	440	K	S	120.42736	86.31834205	176.4254136	202.2341189	0.588018419	1.330205577
1950	440	K	T	146.6072209	108.3997784	0	2.272293471	3.528110515	1.330205577
1951	440	K	V	73.30361046	76.28132553	2.594491376	0	7.644239448	0.665102788
1952	440	K	W	0	0	88.21270678	93.16403232	0	0
1953	440	K	Y	0	0	51.88982752	34.08440207	1.764055257	0.665102788
1954	441	L	A	13.08993044	8.029613214	108.9686378	102.2532062	128.7760338	182.238164
1955	441	L	C	28.79784697	46.17027598	12.97245688	2.272293471	1.176036838	0
1956	441	L	D	0	0	0	0	0	0
1957	441	L	E	0	2.007403303	12.97245688	9.089173885	1.764055257	1.330205577
1958	441	L	F	0	0	10.3779655	6.816880414	0.588018419	0
1959	441	L	G	175.4050679	194.7181204	75.2402499	68.16880414	235.2073676	501.4875024
1960	441	L	H	0	0	0	0	8.232257867	117.0580907
1961	441	L	I	89.01152699	84.31093874	28.53940514	15.9060543	1.764055257	1.330205577
1962	441	L	K	0	0	0	0	3.528110515	34.58534499
1963	441	L	M	54.97770785	82.30353544	67.45677577	72.71339108	67.6221182	23.27859759
1964	441	L	N	15.70791653	8.029613214	46.70084477	54.53504331	714.4423792	1135.33046
1965	441	L	P	28.79784697	26.09624294	0	2.272293471	471.5907721	173.5918277
1966	441	L	Q	52.35972176	44.16287267	28.53940514	77.25797802	1.176036838	4.655719518
1967	441	L	R	298.450414	270.999446	88.21270678	77.25797802	75.26635764	113.067474
1968	441	L	S	47.12374958	68.25171232	31.13389651	29.53981513	1.176036838	1.995308365
1969	441	L	T	0	0	36.32287926	54.53504331	0	3.325513942
1970	441	L	V	0	0	31.13389651	43.17357595	7.056221029	11.97185019
1971	441	L	W	0	2.007403303	103.779655	131.7930213	152.2967705	16.62756971
1972	441	L	Y	0	0	0	0	0.588018419	0
1973	442	D	A	6094.671613	5881.691679	137.5080429	149.9713691	1024.328086	1841.004518
1974	442	D	C	324.6302749	359.3251913	90.80719816	118.1592605	72.91428397	297.3009464
1975	442	D	E	99.48347134	86.31834205	114.1576205	149.9713691	183.4617468	456.2605128
1976	442	D	F	756.5979794	686.5319298	287.9885427	334.0271403	0.588018419	1.330205577
1977	442	D	G	4285.643226	4137.258208	150.4804998	145.4267822	843.8064314	240.7672094
1978	442	D	H	832.519576	788.9094982	0	2.272293471	0.588018419	1.330205577
1979	442	D	I	13.08993044	16.05922643	0	2.272293471	0.588018419	1.330205577
1980	442	D	K	623.0806889	566.0877316	290.5830341	247.6799884	49.3935472	184.8985752
1981	442	D	L	1895.421928	1957.218221	321.7169306	368.1115423	361.6313277	652.4658353
1982	442	D	M	1727.870818	1724.359438	116.7521119	136.3376083	22.34469993	1.330205577
1983	442	D	N	384.8439549	377.391821	62.26779302	90.89173885	511.5760246	200.8610421
1984	442	D	P	3157.291222	3179.726833	142.6970257	113.6146736	205.8064467	81.80764296
1985	442	D	Q	793.2497847	815.0057412	306.1499824	234.0462275	0	36.58065336
1986	442	D	R	1709.544915	1555.73756	876.9380851	788.4858345	101.1391681	222.1443313
1987	442	D	S	2233.142133	2330.595235	731.646568	527.1720853	221.682944	224.1396397
1988	442	D	T	782.7778403	774.8576751	625.2724216	522.6274984	25.87281044	470.8927741
1989	442	D	V	777.5418681	859.1686138	355.4453185	327.2102599	238.1474597	396.4012618
1990	442	D	W	641.4065916	566.0877316	25.94491376	13.63376083	110.5474628	0.665102788
1991	442	D	Y	445.057635	453.6731466	5.188982752	27.26752165	1.176036838	84.46805412
1992	443	S	A	379.6079828	357.317788	407.335146	281.7643904	45.86543669	229.460462
1993	443	S	C	102.1014574	72.26651892	36.32287926	31.8121086	11.17234996	15.96246692
1994	443	S	F	1578.645611	1714.322421	513.7092924	513.5383245	112.311518	98.43521267
1995	443	S	G	130.8993044	122.4516015	28.53940514	45.44586942	0	0.665102788
1996	443	S	H	803.721729	690.5467364	2.594491376	2.272293471	0	7.316130671
1997	443	S	I	439.8216628	465.7175664	7.783474128	6.816880414	39.9852525	25.93900874
1998	443	S	K	2322.15366	2396.839544	132.3190602	170.4220103	234.0313308	62.5196621
1999	443	S	L	2911.20053	2950.882856	189.3978704	245.4076949	191.6940046	2.660411153
[truncated: 1,629 more rows]
